# Supplementary material for: Pan-cancer analysis of TRPV1: a novel immune infiltration-related biomarker for tumor prognosis and immunotherapy response prediction
Source: BMC Cancer. 2026 Jan 14;26:216. doi: 10.1186/s12885-026-15576-4 (PMC12892547; doi:10.1186/s12885-026-15576-4)
Supplement: Supplementary file 2 — Supplementary Material 2. [file 12885_2026_15576_MOESM2_ESM.xlsx]

## Sheet: B cell
Table S1. Correlation between TRPV1 expression and immune cell infiltration in pan-cancers.
cancer	infiltrates	rho	p	adj.p
ACC (n=79)	B cell memory_CIBERSORT	-0.160139	0.17594	0.393744
ACC (n=79)	B cell memory_CIBERSORT-ABS	-0.160254	0.175626	0.393744
ACC (n=79)	B cell memory_XCELL	0.228214	0.0521469	0.189625
ACC (n=79)	B cell naive_CIBERSORT	0.105099	0.376198	0.597139
ACC (n=79)	B cell naive_CIBERSORT-ABS	0.16451	0.164283	0.380578
ACC (n=79)	B cell naive_XCELL	0.16541	0.161955	0.376639
ACC (n=79)	B cell plasma_CIBERSORT	-0.0121622	0.918658	0.956935
ACC (n=79)	B cell plasma_CIBERSORT-ABS	0.0532675	0.654456	0.790425
ACC (n=79)	B cell plasma_XCELL	0.0537752	0.651375	0.789545
ACC (n=79)	B cell_EPIC	-0.233189	0.0470952	0.174427
ACC (n=79)	B cell_MCPCOUNTER	0.296541	0.0108498	0.0566076
ACC (n=79)	B cell_QUANTISEQ	-0.0684316	0.565113	0.734976
ACC (n=79)	B cell_TIMER	0.16935	0.152051	0.360595
ACC (n=79)	B cell_XCELL	0.148415	0.210161	0.428939
ACC (n=79)	Class-switched memory B cell_XCELL	-0.0597468	0.615587	0.767884
BLCA (n=408)	B cell memory_CIBERSORT	-0.0277253	0.596004	0.754435
BLCA (n=408)	B cell memory_CIBERSORT-ABS	-0.0417453	0.424617	0.629932
BLCA (n=408)	B cell memory_XCELL	-0.069709	0.182097	0.398898
BLCA (n=408)	B cell naive_CIBERSORT	0.0916878	0.0789869	0.239668
BLCA (n=408)	B cell naive_CIBERSORT-ABS	0.0922938	0.0770182	0.238201
BLCA (n=408)	B cell naive_XCELL	0.0166724	0.749903	0.858668
BLCA (n=408)	B cell plasma_CIBERSORT	0.0570635	0.274906	0.498984
BLCA (n=408)	B cell plasma_CIBERSORT-ABS	0.0744896	0.153845	0.363414
BLCA (n=408)	B cell plasma_XCELL	0.0651152	0.212691	0.429679
BLCA (n=408)	B cell_EPIC	0.0978988	0.0606354	0.206286
BLCA (n=408)	B cell_MCPCOUNTER	0.0806426	0.122529	0.315993
BLCA (n=408)	B cell_QUANTISEQ	0.216313	2.84983e-05	0.000518151
BLCA (n=408)	B cell_TIMER	0.025466	0.626301	0.773211
BLCA (n=408)	B cell_XCELL	-0.0291802	0.576853	0.741139
BLCA (n=408)	Class-switched memory B cell_XCELL	0.0772887	0.13892	0.334747
BRCA (n=1100)	B cell memory_CIBERSORT	0.0203394	0.521838	0.709983
BRCA (n=1100)	B cell memory_CIBERSORT-ABS	0.0273156	0.389636	0.603677
BRCA (n=1100)	B cell memory_XCELL	-0.05389	0.0894839	0.261904
BRCA (n=1100)	B cell naive_CIBERSORT	0.15608	7.61474e-07	3.2175e-05
BRCA (n=1100)	B cell naive_CIBERSORT-ABS	0.195021	5.62911e-10	1.12582e-07
BRCA (n=1100)	B cell naive_XCELL	-0.0104131	0.742988	0.858593
BRCA (n=1100)	B cell plasma_CIBERSORT	0.0363734	0.251916	0.472779
BRCA (n=1100)	B cell plasma_CIBERSORT-ABS	0.0885835	0.00519282	0.0328467
BRCA (n=1100)	B cell plasma_XCELL	-0.0625466	0.0486776	0.179181
BRCA (n=1100)	B cell_EPIC	0.145747	3.95074e-06	0.000118522
BRCA (n=1100)	B cell_MCPCOUNTER	0.159086	4.6202e-07	2.52011e-05
BRCA (n=1100)	B cell_QUANTISEQ	0.211552	1.60832e-11	4.82496e-09
BRCA (n=1100)	B cell_TIMER	0.0296874	0.349785	0.57152
BRCA (n=1100)	B cell_XCELL	-0.0253206	0.425204	0.629932
BRCA (n=1100)	Class-switched memory B cell_XCELL	0.163113	2.33125e-07	1.43296e-05
BRCA-Basal (n=191)	B cell memory_CIBERSORT	0.0397511	0.60252	0.756301
BRCA-Basal (n=191)	B cell memory_CIBERSORT-ABS	0.059616	0.434558	0.636652
BRCA-Basal (n=191)	B cell memory_XCELL	0.00114501	0.988036	0.993001
BRCA-Basal (n=191)	B cell naive_CIBERSORT	0.069347	0.363217	0.585834
BRCA-Basal (n=191)	B cell naive_CIBERSORT-ABS	0.136563	0.0723622	0.226132
BRCA-Basal (n=191)	B cell naive_XCELL	0.0399078	0.601089	0.756301
BRCA-Basal (n=191)	B cell plasma_CIBERSORT	-0.0239472	0.753784	0.861467
BRCA-Basal (n=191)	B cell plasma_CIBERSORT-ABS	0.0247711	0.745599	0.858593
BRCA-Basal (n=191)	B cell plasma_XCELL	0.146482	0.0537661	0.194095
BRCA-Basal (n=191)	B cell_EPIC	0.14475	0.0566938	0.198926
BRCA-Basal (n=191)	B cell_MCPCOUNTER	0.178232	0.0186245	0.0840205
BRCA-Basal (n=191)	B cell_QUANTISEQ	0.172348	0.0229609	0.0998301
BRCA-Basal (n=191)	B cell_TIMER	0.0602767	0.429474	0.634691
BRCA-Basal (n=191)	B cell_XCELL	0.0296436	0.6978	0.819334
BRCA-Basal (n=191)	Class-switched memory B cell_XCELL	0.00487387	0.949107	0.968477
BRCA-Her2 (n=82)	B cell memory_CIBERSORT	0.0171598	0.886236	0.935598
BRCA-Her2 (n=82)	B cell memory_CIBERSORT-ABS	0.0331548	0.782179	0.880502
BRCA-Her2 (n=82)	B cell memory_XCELL	0.143522	0.229073	0.4477
BRCA-Her2 (n=82)	B cell naive_CIBERSORT	0.0984521	0.410636	0.620609
BRCA-Her2 (n=82)	B cell naive_CIBERSORT-ABS	0.183566	0.122711	0.315993
BRCA-Her2 (n=82)	B cell naive_XCELL	0.20548	0.0833504	0.247575
BRCA-Her2 (n=82)	B cell plasma_CIBERSORT	-0.00494112	0.967142	0.980211
BRCA-Her2 (n=82)	B cell plasma_CIBERSORT-ABS	0.085428	0.475536	0.66809
BRCA-Her2 (n=82)	B cell plasma_XCELL	0.135768	0.255477	0.476045
BRCA-Her2 (n=82)	B cell_EPIC	0.261136	0.0267171	0.110553
BRCA-Her2 (n=82)	B cell_MCPCOUNTER	0.382102	0.00092586	0.00808711
BRCA-Her2 (n=82)	B cell_QUANTISEQ	0.462096	4.38495e-05	0.000751705
BRCA-Her2 (n=82)	B cell_TIMER	-0.0355104	0.767126	0.868445
BRCA-Her2 (n=82)	B cell_XCELL	0.353887	0.0022913	0.0180892
BRCA-Her2 (n=82)	Class-switched memory B cell_XCELL	0.313897	0.00725043	0.0430719
BRCA-LumA (n=568)	B cell memory_CIBERSORT	0.084786	0.054025	0.194095
BRCA-LumA (n=568)	B cell memory_CIBERSORT-ABS	0.0936791	0.0332071	0.132828
BRCA-LumA (n=568)	B cell memory_XCELL	0.0069626	0.874511	0.931969
BRCA-LumA (n=568)	B cell naive_CIBERSORT	0.149261	0.000662321	0.00640956
BRCA-LumA (n=568)	B cell naive_CIBERSORT-ABS	0.191796	1.12695e-05	0.000260066
BRCA-LumA (n=568)	B cell naive_XCELL	0.025256	0.566669	0.734976
BRCA-LumA (n=568)	B cell plasma_CIBERSORT	0.0845603	0.0546701	0.194095
BRCA-LumA (n=568)	B cell plasma_CIBERSORT-ABS	0.144572	0.000978644	0.00838838
BRCA-LumA (n=568)	B cell plasma_XCELL	-0.0149091	0.735216	0.854903
BRCA-LumA (n=568)	B cell_EPIC	0.199023	5.11404e-06	0.00013341
BRCA-LumA (n=568)	B cell_MCPCOUNTER	0.128134	0.00351784	0.0242609
BRCA-LumA (n=568)	B cell_QUANTISEQ	0.23795	4.34625e-08	4.34625e-06
BRCA-LumA (n=568)	B cell_TIMER	0.0592901	0.17829	0.396201
BRCA-LumA (n=568)	B cell_XCELL	0.0113272	0.797227	0.887372
BRCA-LumA (n=568)	Class-switched memory B cell_XCELL	0.215159	7.88009e-07	3.2175e-05
BRCA-LumB (n=219)	B cell memory_CIBERSORT	0.0109011	0.880711	0.931969
BRCA-LumB (n=219)	B cell memory_CIBERSORT-ABS	0.0204584	0.778206	0.877676
BRCA-LumB (n=219)	B cell memory_XCELL	0.0762583	0.293122	0.517274
BRCA-LumB (n=219)	B cell naive_CIBERSORT	0.0684923	0.345185	0.568987
BRCA-LumB (n=219)	B cell naive_CIBERSORT-ABS	0.18295	0.0110868	0.0573458
BRCA-LumB (n=219)	B cell naive_XCELL	0.138908	0.0546663	0.194095
BRCA-LumB (n=219)	B cell plasma_CIBERSORT	-0.0212867	0.769473	0.869461
BRCA-LumB (n=219)	B cell plasma_CIBERSORT-ABS	0.0598159	0.409849	0.620609
BRCA-LumB (n=219)	B cell plasma_XCELL	0.0710027	0.327751	0.55239
BRCA-LumB (n=219)	B cell_EPIC	0.258052	0.000301836	0.00369595
BRCA-LumB (n=219)	B cell_MCPCOUNTER	0.393587	1.62599e-08	1.95119e-06
BRCA-LumB (n=219)	B cell_QUANTISEQ	0.179871	0.0125432	0.0621873
BRCA-LumB (n=219)	B cell_TIMER	0.000695371	0.992362	0.995681
BRCA-LumB (n=219)	B cell_XCELL	0.340097	1.39018e-06	4.39005e-05
BRCA-LumB (n=219)	Class-switched memory B cell_XCELL	0.372677	1.01919e-07	7.64394e-06
CESC (n=306)	B cell memory_CIBERSORT	-0.109384	0.0691035	0.220543
CESC (n=306)	B cell memory_CIBERSORT-ABS	-0.0903782	0.133494	0.332351
CESC (n=306)	B cell memory_XCELL	-0.119806	0.0463565	0.172757
CESC (n=306)	B cell naive_CIBERSORT	0.220609	0.000214957	0.00280378
CESC (n=306)	B cell naive_CIBERSORT-ABS	0.217456	0.000265785	0.00332232
CESC (n=306)	B cell naive_XCELL	-0.066767	0.268105	0.491937
CESC (n=306)	B cell plasma_CIBERSORT	0.130986	0.0292887	0.119546
CESC (n=306)	B cell plasma_CIBERSORT-ABS	0.168475	0.00493225	0.0320381
CESC (n=306)	B cell plasma_XCELL	0.054206	0.368786	0.591635
CESC (n=306)	B cell_EPIC	0.150112	0.0123753	0.0618763
CESC (n=306)	B cell_MCPCOUNTER	0.160589	0.00740516	0.0431368
CESC (n=306)	B cell_QUANTISEQ	0.271072	4.71405e-06	0.000128565
CESC (n=306)	B cell_TIMER	0.0960244	0.110796	0.298106
CESC (n=306)	B cell_XCELL	-0.114128	0.0578174	0.201689
CESC (n=306)	Class-switched memory B cell_XCELL	-0.0784554	0.192964	0.411989
CHOL (n=36)	B cell memory_CIBERSORT	-0.264878	0.124112	0.317582
CHOL (n=36)	B cell memory_CIBERSORT-ABS	-0.270506	0.116025	0.304143
CHOL (n=36)	B cell memory_XCELL	0.0272994	0.876294	0.931969
CHOL (n=36)	B cell naive_CIBERSORT	0.288182	0.0931878	0.266251
CHOL (n=36)	B cell naive_CIBERSORT-ABS	0.177358	0.308075	0.529622
CHOL (n=36)	B cell naive_XCELL	0.125641	0.472039	0.66798
CHOL (n=36)	B cell plasma_CIBERSORT	0.0756031	0.665997	0.800798
CHOL (n=36)	B cell plasma_CIBERSORT-ABS	0.0114757	0.947833	0.968477
CHOL (n=36)	B cell plasma_XCELL	-0.173905	0.317741	0.540009
CHOL (n=36)	B cell_EPIC	-0.000452505	0.997942	0.997942
CHOL (n=36)	B cell_MCPCOUNTER	-0.18182	0.295865	0.519148
CHOL (n=36)	B cell_QUANTISEQ	0.116694	0.504398	0.695722
CHOL (n=36)	B cell_TIMER	-0.169417	0.330582	0.555599
CHOL (n=36)	B cell_XCELL	-0.203979	0.239859	0.459794
CHOL (n=36)	Class-switched memory B cell_XCELL	0.0340701	0.845943	0.916184
COAD (n=458)	B cell memory_CIBERSORT	0.16934	0.00486615	0.0320381
COAD (n=458)	B cell memory_CIBERSORT-ABS	0.167945	0.00523455	0.0328467
COAD (n=458)	B cell memory_XCELL	0.0817803	0.176292	0.393744
COAD (n=458)	B cell naive_CIBERSORT	-0.0584766	0.333977	0.558179
COAD (n=458)	B cell naive_CIBERSORT-ABS	-0.0411411	0.496867	0.688499
COAD (n=458)	B cell naive_XCELL	0.00414864	0.9454	0.967986
COAD (n=458)	B cell plasma_CIBERSORT	0.0321903	0.595057	0.754435
COAD (n=458)	B cell plasma_CIBERSORT-ABS	0.0900316	0.136427	0.334463
COAD (n=458)	B cell plasma_XCELL	0.0495781	0.412833	0.621261
COAD (n=458)	B cell_EPIC	0.0642943	0.288035	0.511304
COAD (n=458)	B cell_MCPCOUNTER	0.113651	0.0598085	0.206236
COAD (n=458)	B cell_QUANTISEQ	0.212009	0.000400002	0.00436265
COAD (n=458)	B cell_TIMER	0.0683619	0.258555	0.479339
COAD (n=458)	B cell_XCELL	0.104625	0.0832969	0.247575
COAD (n=458)	Class-switched memory B cell_XCELL	0.0978671	0.105353	0.289962
DLBC (n=48)	B cell memory_CIBERSORT	0.212393	0.18247	0.398898
DLBC (n=48)	B cell memory_CIBERSORT-ABS	0.573866	8.75711e-05	0.0013827
DLBC (n=48)	B cell memory_XCELL	0.140814	0.379862	0.600986
DLBC (n=48)	B cell naive_CIBERSORT	0.0765889	0.634116	0.77702
DLBC (n=48)	B cell naive_CIBERSORT-ABS	0.151971	0.342864	0.566717
DLBC (n=48)	B cell naive_XCELL	0.216444	0.174073	0.393744
DLBC (n=48)	B cell plasma_CIBERSORT	0.184891	0.247159	0.469535
DLBC (n=48)	B cell plasma_CIBERSORT-ABS	0.19959	0.210895	0.428939
DLBC (n=48)	B cell plasma_XCELL	-0.21223	0.182813	0.398898
DLBC (n=48)	B cell_EPIC	0.206895	0.194321	0.411989
DLBC (n=48)	B cell_MCPCOUNTER	0.362103	0.0199943	0.0888635
DLBC (n=48)	B cell_QUANTISEQ	0.262533	0.0972615	0.272696
DLBC (n=48)	B cell_TIMER	0.309448	0.0489784	0.179189
DLBC (n=48)	B cell_XCELL	0.236836	0.135989	0.334463
DLBC (n=48)	Class-switched memory B cell_XCELL	0.243277	0.125353	0.318694
ESCA (n=185)	B cell memory_CIBERSORT	0.0557872	0.45698	0.655952
ESCA (n=185)	B cell memory_CIBERSORT-ABS	0.0601317	0.422636	0.629932
ESCA (n=185)	B cell memory_XCELL	0.00265164	0.971818	0.98329
ESCA (n=185)	B cell naive_CIBERSORT	0.130566	0.0806363	0.241909
ESCA (n=185)	B cell naive_CIBERSORT-ABS	0.209005	0.0048667	0.0320381
ESCA (n=185)	B cell naive_XCELL	0.103728	0.165839	0.382705
ESCA (n=185)	B cell plasma_CIBERSORT	-0.102905	0.16924	0.387573
ESCA (n=185)	B cell plasma_CIBERSORT-ABS	0.012969	0.862815	0.929424
ESCA (n=185)	B cell plasma_XCELL	0.15024	0.0441057	0.166437
ESCA (n=185)	B cell_EPIC	0.180635	0.0152419	0.0720091
ESCA (n=185)	B cell_MCPCOUNTER	0.131659	0.0781103	0.239113
ESCA (n=185)	B cell_QUANTISEQ	0.310438	2.22313e-05	0.000430283
ESCA (n=185)	B cell_TIMER	0.177734	0.0169877	0.0772167
ESCA (n=185)	B cell_XCELL	0.0822851	0.272142	0.497821
ESCA (n=185)	Class-switched memory B cell_XCELL	0.0227327	0.761962	0.864229
GBM (n=153)	B cell memory_CIBERSORT	-0.136939	0.110562	0.298106
GBM (n=153)	B cell memory_CIBERSORT-ABS	-0.114311	0.183493	0.398898
GBM (n=153)	B cell memory_XCELL	-0.125734	0.143191	0.343657
GBM (n=153)	B cell naive_CIBERSORT	0.177367	0.0381278	0.147503
GBM (n=153)	B cell naive_CIBERSORT-ABS	0.213381	0.0122945	0.0618763
GBM (n=153)	B cell naive_XCELL	0.102449	0.233541	0.452015
GBM (n=153)	B cell plasma_CIBERSORT	0.318662	0.000147585	0.00201253
GBM (n=153)	B cell plasma_CIBERSORT-ABS	0.38182	4.14875e-06	0.000118536
GBM (n=153)	B cell plasma_XCELL	-0.104731	0.223238	0.440601
GBM (n=153)	B cell_EPIC	0.329927	8.24608e-05	0.0013372
GBM (n=153)	B cell_MCPCOUNTER	0.362984	1.30466e-05	0.000289924
GBM (n=153)	B cell_QUANTISEQ	0.357089	1.84042e-05	0.000380777
GBM (n=153)	B cell_TIMER	0.0266526	0.757202	0.86209
GBM (n=153)	B cell_XCELL	0.054381	0.527944	0.713763
GBM (n=153)	Class-switched memory B cell_XCELL	0.160092	0.0616601	0.206286
HNSC (n=522)	B cell memory_CIBERSORT	0.0246904	0.584826	0.749777
HNSC (n=522)	B cell memory_CIBERSORT-ABS	0.0470259	0.297872	0.519544
HNSC (n=522)	B cell memory_XCELL	0.107775	0.016782	0.0768641
HNSC (n=522)	B cell naive_CIBERSORT	0.131551	0.00346426	0.0241692
HNSC (n=522)	B cell naive_CIBERSORT-ABS	0.144589	0.00130038	0.0108365
HNSC (n=522)	B cell naive_XCELL	0.0711153	0.115165	0.304143
HNSC (n=522)	B cell plasma_CIBERSORT	0.02829	0.531294	0.713763
HNSC (n=522)	B cell plasma_CIBERSORT-ABS	0.116598	0.00963865	0.0532465
HNSC (n=522)	B cell plasma_XCELL	0.143543	0.00141106	0.0115977
HNSC (n=522)	B cell_EPIC	0.216554	1.24185e-06	4.39005e-05
HNSC (n=522)	B cell_MCPCOUNTER	0.216366	1.2691e-06	4.39005e-05
HNSC (n=522)	B cell_QUANTISEQ	0.302988	6.62397e-12	3.97438e-09
HNSC (n=522)	B cell_TIMER	-0.0847093	0.0604441	0.206286
HNSC (n=522)	B cell_XCELL	0.161358	0.000326189	0.00376372
HNSC (n=522)	Class-switched memory B cell_XCELL	0.119418	0.00801196	0.0453507
HNSC-HPV- (n=422)	B cell memory_CIBERSORT	-0.0286055	0.568382	0.734976
HNSC-HPV- (n=422)	B cell memory_CIBERSORT-ABS	-0.0100985	0.840431	0.91517
HNSC-HPV- (n=422)	B cell memory_XCELL	-0.00825256	0.869308	0.929741
HNSC-HPV- (n=422)	B cell naive_CIBERSORT	0.103428	0.0386748	0.147802
HNSC-HPV- (n=422)	B cell naive_CIBERSORT-ABS	0.10402	0.0375685	0.146371
HNSC-HPV- (n=422)	B cell naive_XCELL	-0.0185232	0.711878	0.832606
HNSC-HPV- (n=422)	B cell plasma_CIBERSORT	0.0545186	0.276697	0.498984
HNSC-HPV- (n=422)	B cell plasma_CIBERSORT-ABS	0.0935127	0.0616927	0.206286
HNSC-HPV- (n=422)	B cell plasma_XCELL	0.0478568	0.339736	0.564658
HNSC-HPV- (n=422)	B cell_EPIC	0.1036	0.0383507	0.147503
HNSC-HPV- (n=422)	B cell_MCPCOUNTER	0.124126	0.0129782	0.0633083
HNSC-HPV- (n=422)	B cell_QUANTISEQ	0.211556	1.98776e-05	0.000397553
HNSC-HPV- (n=422)	B cell_TIMER	-0.0669678	0.181332	0.398898
HNSC-HPV- (n=422)	B cell_XCELL	-0.0133602	0.789946	0.882249
HNSC-HPV- (n=422)	Class-switched memory B cell_XCELL	-0.0104404	0.835104	0.914347
HNSC-HPV+ (n=98)	B cell memory_CIBERSORT	0.0671974	0.531522	0.713763
HNSC-HPV+ (n=98)	B cell memory_CIBERSORT-ABS	0.0906331	0.398287	0.608072
HNSC-HPV+ (n=98)	B cell memory_XCELL	0.346637	0.000875522	0.0079593
HNSC-HPV+ (n=98)	B cell naive_CIBERSORT	0.175432	0.100092	0.276751
HNSC-HPV+ (n=98)	B cell naive_CIBERSORT-ABS	0.23855	0.0243688	0.103097
HNSC-HPV+ (n=98)	B cell naive_XCELL	0.356895	0.000596632	0.00606744
HNSC-HPV+ (n=98)	B cell plasma_CIBERSORT	-0.129063	0.228045	0.447147
HNSC-HPV+ (n=98)	B cell plasma_CIBERSORT-ABS	0.0691933	0.519372	0.708235
HNSC-HPV+ (n=98)	B cell plasma_XCELL	0.338628	0.00117077	0.00989385
HNSC-HPV+ (n=98)	B cell_EPIC	0.372723	0.000321804	0.00376372
HNSC-HPV+ (n=98)	B cell_MCPCOUNTER	0.315049	0.00263735	0.0200305
HNSC-HPV+ (n=98)	B cell_QUANTISEQ	0.399764	0.000103946	0.00152116
HNSC-HPV+ (n=98)	B cell_TIMER	-0.162088	0.129123	0.324158
HNSC-HPV+ (n=98)	B cell_XCELL	0.497991	6.84837e-07	3.2175e-05
HNSC-HPV+ (n=98)	Class-switched memory B cell_XCELL	0.40205	9.40471e-05	0.00144688
KICH (n=66)	B cell memory_CIBERSORT	0.341905	0.00531022	0.0328467
KICH (n=66)	B cell memory_CIBERSORT-ABS	0.341905	0.00531022	0.0328467
KICH (n=66)	B cell memory_XCELL	-0.0742332	0.556743	0.729809
KICH (n=66)	B cell naive_CIBERSORT	-0.216004	0.0839598	0.248157
KICH (n=66)	B cell naive_CIBERSORT-ABS	-0.14996	0.233139	0.452015
KICH (n=66)	B cell naive_XCELL	-0.0275173	0.82775	0.907953
KICH (n=66)	B cell plasma_CIBERSORT	-0.101091	0.422979	0.629932
KICH (n=66)	B cell plasma_CIBERSORT-ABS	-0.0388087	0.758897	0.862382
KICH (n=66)	B cell plasma_XCELL	0.109302	0.386095	0.600986
KICH (n=66)	B cell_EPIC	-0.226304	0.069876	0.221829
KICH (n=66)	B cell_MCPCOUNTER	0.000722207	0.995444	0.997106
KICH (n=66)	B cell_QUANTISEQ	-0.154257	0.219864	0.436816
KICH (n=66)	B cell_TIMER	0.161395	0.199003	0.417879
KICH (n=66)	B cell_XCELL	0.078974	0.531753	0.713763
KICH (n=66)	Class-switched memory B cell_XCELL	0.315079	0.0105752	0.0561515
KIRC (n=533)	B cell memory_CIBERSORT	-0.0585573	0.2095	0.428939
KIRC (n=533)	B cell memory_CIBERSORT-ABS	-0.0574329	0.218396	0.436791
KIRC (n=533)	B cell memory_XCELL	-0.0501184	0.282893	0.506675
KIRC (n=533)	B cell naive_CIBERSORT	-0.0221349	0.635483	0.77702
KIRC (n=533)	B cell naive_CIBERSORT-ABS	0.0303515	0.515656	0.706379
KIRC (n=533)	B cell naive_XCELL	-0.0262832	0.573511	0.740014
KIRC (n=533)	B cell plasma_CIBERSORT	-0.0404925	0.385719	0.600986
KIRC (n=533)	B cell plasma_CIBERSORT-ABS	0.0713334	0.126169	0.319416
KIRC (n=533)	B cell plasma_XCELL	0.022287	0.633162	0.77702
KIRC (n=533)	B cell_EPIC	-0.0691454	0.138245	0.334463
KIRC (n=533)	B cell_MCPCOUNTER	-0.00575695	0.901891	0.947697
KIRC (n=533)	B cell_QUANTISEQ	0.0569983	0.221906	0.439417
KIRC (n=533)	B cell_TIMER	0.0599045	0.199189	0.417879
KIRC (n=533)	B cell_XCELL	-0.0269397	0.56397	0.734976
KIRC (n=533)	Class-switched memory B cell_XCELL	0.0790714	0.0899271	0.261924
KIRP (n=290)	B cell memory_CIBERSORT	-0.0491	0.432274	0.636652
KIRP (n=290)	B cell memory_CIBERSORT-ABS	-0.0295023	0.637156	0.77702
KIRP (n=290)	B cell memory_XCELL	-0.0466144	0.455965	0.655952
KIRP (n=290)	B cell naive_CIBERSORT	-0.215967	0.000476882	0.00501981
KIRP (n=290)	B cell naive_CIBERSORT-ABS	-0.218499	0.00040718	0.00436265
KIRP (n=290)	B cell naive_XCELL	-0.0844016	0.176529	0.393744
KIRP (n=290)	B cell plasma_CIBERSORT	0.0716916	0.251207	0.472779
KIRP (n=290)	B cell plasma_CIBERSORT-ABS	0.0959108	0.124386	0.317582
KIRP (n=290)	B cell plasma_XCELL	-0.105351	0.0912835	0.26219
KIRP (n=290)	B cell_EPIC	-0.301483	8.04376e-07	3.2175e-05
KIRP (n=290)	B cell_MCPCOUNTER	-0.0567106	0.364294	0.585995
KIRP (n=290)	B cell_QUANTISEQ	-0.0203143	0.745374	0.858593
KIRP (n=290)	B cell_TIMER	-0.100549	0.107114	0.292129
KIRP (n=290)	B cell_XCELL	-0.0925993	0.137987	0.334463
KIRP (n=290)	Class-switched memory B cell_XCELL	0.130837	0.0356954	0.140903
LGG (n=516)	B cell memory_CIBERSORT	-0.0696074	0.128586	0.324158
LGG (n=516)	B cell memory_CIBERSORT-ABS	-0.0756414	0.0985753	0.27382
LGG (n=516)	B cell memory_XCELL	0.0483211	0.291744	0.516361
LGG (n=516)	B cell naive_CIBERSORT	0.151813	0.000869236	0.0079593
LGG (n=516)	B cell naive_CIBERSORT-ABS	0.128296	0.0049659	0.0320381
LGG (n=516)	B cell naive_XCELL	-0.00876133	0.848484	0.91728
LGG (n=516)	B cell plasma_CIBERSORT	0.16165	0.000387718	0.00430798
LGG (n=516)	B cell plasma_CIBERSORT-ABS	0.144452	0.00154268	0.0125082
LGG (n=516)	B cell plasma_XCELL	0.144216	0.00157055	0.0125644
LGG (n=516)	B cell_EPIC	-0.0280606	0.540532	0.717521
LGG (n=516)	B cell_MCPCOUNTER	0.204556	6.53498e-06	0.000163374
LGG (n=516)	B cell_QUANTISEQ	-0.00754921	0.869243	0.929741
LGG (n=516)	B cell_TIMER	0.0164419	0.719928	0.840382
LGG (n=516)	B cell_XCELL	-0.0475943	0.299071	0.520124
LGG (n=516)	Class-switched memory B cell_XCELL	0.0220176	0.631104	0.77702
LIHC (n=371)	B cell memory_CIBERSORT	0.0467764	0.386406	0.600986
LIHC (n=371)	B cell memory_CIBERSORT-ABS	0.039919	0.459867	0.657955
LIHC (n=371)	B cell memory_XCELL	-0.11543	0.0320812	0.129186
LIHC (n=371)	B cell naive_CIBERSORT	0.0174825	0.746264	0.858593
LIHC (n=371)	B cell naive_CIBERSORT-ABS	0.0551874	0.306724	0.529622
LIHC (n=371)	B cell naive_XCELL	-0.100632	0.0618858	0.206286
LIHC (n=371)	B cell plasma_CIBERSORT	-0.0712352	0.186832	0.404689
LIHC (n=371)	B cell plasma_CIBERSORT-ABS	-0.0431992	0.423797	0.629932
LIHC (n=371)	B cell plasma_XCELL	0.067748	0.209392	0.428939
LIHC (n=371)	B cell_EPIC	-0.112765	0.0362952	0.142334
LIHC (n=371)	B cell_MCPCOUNTER	0.0168068	0.755754	0.862077
LIHC (n=371)	B cell_QUANTISEQ	0.0549349	0.308946	0.529622
LIHC (n=371)	B cell_TIMER	-0.100035	0.0634552	0.206746
LIHC (n=371)	B cell_XCELL	-0.0999258	0.0637468	0.206746
LIHC (n=371)	Class-switched memory B cell_XCELL	-0.0146525	0.786248	0.881774
LUAD (n=515)	B cell memory_CIBERSORT	0.134652	0.00273704	0.0202744
LUAD (n=515)	B cell memory_CIBERSORT-ABS	0.132241	0.00326412	0.0230408
LUAD (n=515)	B cell memory_XCELL	0.0668656	0.138195	0.334463
LUAD (n=515)	B cell naive_CIBERSORT	0.0145235	0.747701	0.858593
LUAD (n=515)	B cell naive_CIBERSORT-ABS	0.00881617	0.845191	0.916184
LUAD (n=515)	B cell naive_XCELL	-0.0581157	0.197679	0.417633
LUAD (n=515)	B cell plasma_CIBERSORT	0.123969	0.00584772	0.0354407
LUAD (n=515)	B cell plasma_CIBERSORT-ABS	0.108011	0.0164321	0.0758404
LUAD (n=515)	B cell plasma_XCELL	0.102249	0.0231783	0.10005
LUAD (n=515)	B cell_EPIC	0.0790887	0.0793714	0.239668
LUAD (n=515)	B cell_MCPCOUNTER	0.0729036	0.105929	0.290216
LUAD (n=515)	B cell_QUANTISEQ	0.071555	0.112562	0.300167
LUAD (n=515)	B cell_TIMER	0.115928	0.00999001	0.054
LUAD (n=515)	B cell_XCELL	0.0414166	0.358798	0.581835
LUAD (n=515)	Class-switched memory B cell_XCELL	0.161672	0.000312958	0.00375549
LUSC (n=501)	B cell memory_CIBERSORT	0.155601	0.000649012	0.00640956
LUSC (n=501)	B cell memory_CIBERSORT-ABS	0.155377	0.000660926	0.00640956
LUSC (n=501)	B cell memory_XCELL	-0.0275076	0.548965	0.725504
LUSC (n=501)	B cell naive_CIBERSORT	0.0343407	0.4543	0.655952
LUSC (n=501)	B cell naive_CIBERSORT-ABS	0.0525343	0.252149	0.472779
LUSC (n=501)	B cell naive_XCELL	0.102884	0.0246349	0.103097
LUSC (n=501)	B cell plasma_CIBERSORT	-0.0584637	0.202448	0.420861
LUSC (n=501)	B cell plasma_CIBERSORT-ABS	-0.0186389	0.684709	0.808191
LUSC (n=501)	B cell plasma_XCELL	-0.0461554	0.314444	0.537511
LUSC (n=501)	B cell_EPIC	0.0388702	0.396979	0.608072
LUSC (n=501)	B cell_MCPCOUNTER	0.0411211	0.370189	0.592302
LUSC (n=501)	B cell_QUANTISEQ	0.202896	7.96123e-06	0.00019107
LUSC (n=501)	B cell_TIMER	0.0773948	0.0913294	0.26219
LUSC (n=501)	B cell_XCELL	0.0595779	0.193964	0.411989
LUSC (n=501)	Class-switched memory B cell_XCELL	0.129569	0.0045917	0.0309553
MESO (n=87)	B cell memory_CIBERSORT	-0.0469456	0.669639	0.803153
MESO (n=87)	B cell memory_CIBERSORT-ABS	-0.0573122	0.602368	0.756301
MESO (n=87)	B cell memory_XCELL	0.156872	0.151639	0.360595
MESO (n=87)	B cell naive_CIBERSORT	0.072755	0.508154	0.699295
MESO (n=87)	B cell naive_CIBERSORT-ABS	0.0594859	0.588651	0.751469
MESO (n=87)	B cell naive_XCELL	0.0222441	0.839863	0.91517
MESO (n=87)	B cell plasma_CIBERSORT	0.111869	0.308053	0.529622
MESO (n=87)	B cell plasma_CIBERSORT-ABS	0.0960953	0.381648	0.600986
MESO (n=87)	B cell plasma_XCELL	-0.133075	0.224696	0.442026
MESO (n=87)	B cell_EPIC	0.0663534	0.546272	0.723539
MESO (n=87)	B cell_MCPCOUNTER	0.0492041	0.654735	0.790425
MESO (n=87)	B cell_QUANTISEQ	0.130743	0.232997	0.452015
MESO (n=87)	B cell_TIMER	0.19217	0.0780779	0.239113
MESO (n=87)	B cell_XCELL	0.035301	0.748407	0.858593
MESO (n=87)	Class-switched memory B cell_XCELL	-0.075196	0.49399	0.686097
OV (n=303)	B cell memory_CIBERSORT	0.0145781	0.818952	0.901599
OV (n=303)	B cell memory_CIBERSORT-ABS	0.0338219	0.595303	0.754435
OV (n=303)	B cell memory_XCELL	-0.0269344	0.672327	0.803153
OV (n=303)	B cell naive_CIBERSORT	-0.0368142	0.563135	0.734976
OV (n=303)	B cell naive_CIBERSORT-ABS	-0.00599668	0.924989	0.960204
OV (n=303)	B cell naive_XCELL	0.0311807	0.62437	0.772417
OV (n=303)	B cell plasma_CIBERSORT	0.0796752	0.210235	0.428939
OV (n=303)	B cell plasma_CIBERSORT-ABS	0.163065	0.00995319	0.054
OV (n=303)	B cell plasma_XCELL	0.00179628	0.977501	0.985715
OV (n=303)	B cell_EPIC	0.189906	0.00262098	0.0200305
OV (n=303)	B cell_MCPCOUNTER	0.235244	0.000179596	0.00239461
OV (n=303)	B cell_QUANTISEQ	0.230525	0.000243644	0.00311034
OV (n=303)	B cell_TIMER	-0.158784	0.0121106	0.0615792
OV (n=303)	B cell_XCELL	0.0126535	0.842519	0.915781
OV (n=303)	Class-switched memory B cell_XCELL	0.0912109	0.151277	0.360595
PAAD (n=179)	B cell memory_CIBERSORT	0.0190775	0.804395	0.890474
PAAD (n=179)	B cell memory_CIBERSORT-ABS	0.0476616	0.535892	0.714522
PAAD (n=179)	B cell memory_XCELL	0.0382898	0.619038	0.770586
PAAD (n=179)	B cell naive_CIBERSORT	0.058752	0.44528	0.648466
PAAD (n=179)	B cell naive_CIBERSORT-ABS	0.104873	0.172223	0.392904
PAAD (n=179)	B cell naive_XCELL	-0.0349956	0.649534	0.788908
PAAD (n=179)	B cell plasma_CIBERSORT	-0.058503	0.447215	0.649707
PAAD (n=179)	B cell plasma_CIBERSORT-ABS	0.0307416	0.689787	0.811514
PAAD (n=179)	B cell plasma_XCELL	-0.0819939	0.28636	0.511304
PAAD (n=179)	B cell_EPIC	0.184069	0.0159528	0.0741989
PAAD (n=179)	B cell_MCPCOUNTER	0.169065	0.0270682	0.111239
PAAD (n=179)	B cell_QUANTISEQ	0.290963	0.00011302	0.00161457
PAAD (n=179)	B cell_TIMER	0.0502095	0.514291	0.706121
PAAD (n=179)	B cell_XCELL	0.0644476	0.402339	0.611147
PAAD (n=179)	Class-switched memory B cell_XCELL	0.202514	0.00789871	0.0451355
PCPG (n=181)	B cell memory_CIBERSORT	0.0341837	0.66098	0.796361
PCPG (n=181)	B cell memory_CIBERSORT-ABS	0.0317653	0.683627	0.808191
PCPG (n=181)	B cell memory_XCELL	-0.121269	0.118492	0.30911
PCPG (n=181)	B cell naive_CIBERSORT	-0.0035863	0.963312	0.979435
PCPG (n=181)	B cell naive_CIBERSORT-ABS	0.00858241	0.912347	0.952015
PCPG (n=181)	B cell naive_XCELL	0.00670535	0.931465	0.961926
PCPG (n=181)	B cell plasma_CIBERSORT	0.055457	0.476571	0.66809
PCPG (n=181)	B cell plasma_CIBERSORT-ABS	0.0812315	0.296678	0.519148
PCPG (n=181)	B cell plasma_XCELL	-0.129192	0.0961187	0.272034
PCPG (n=181)	B cell_EPIC	0.0827099	0.287945	0.511304
PCPG (n=181)	B cell_MCPCOUNTER	-0.0381654	0.624361	0.772417
PCPG (n=181)	B cell_QUANTISEQ	-0.088859	0.253476	0.473787
PCPG (n=181)	B cell_TIMER	0.00914879	0.906588	0.949846
PCPG (n=181)	B cell_XCELL	-0.0872358	0.262285	0.484219
PCPG (n=181)	Class-switched memory B cell_XCELL	-0.0158519	0.83888	0.91517
PRAD (n=498)	B cell memory_CIBERSORT	0.0532821	0.278256	0.499861
PRAD (n=498)	B cell memory_CIBERSORT-ABS	0.0639092	0.193291	0.411989
PRAD (n=498)	B cell memory_XCELL	0.0829883	0.0909399	0.26219
PRAD (n=498)	B cell naive_CIBERSORT	0.031767	0.518192	0.708235
PRAD (n=498)	B cell naive_CIBERSORT-ABS	0.124901	0.0107777	0.0566076
PRAD (n=498)	B cell naive_XCELL	-0.0425551	0.386634	0.600986
PRAD (n=498)	B cell plasma_CIBERSORT	-0.0729254	0.137572	0.334463
PRAD (n=498)	B cell plasma_CIBERSORT-ABS	0.064277	0.190735	0.410258
PRAD (n=498)	B cell plasma_XCELL	-0.0309206	0.529407	0.713763
PRAD (n=498)	B cell_EPIC	0.0330647	0.501237	0.692954
PRAD (n=498)	B cell_MCPCOUNTER	0.0384429	0.434207	0.636652
PRAD (n=498)	B cell_QUANTISEQ	0.185644	0.000139996	0.00195343
PRAD (n=498)	B cell_TIMER	-0.00370277	0.93998	0.965992
PRAD (n=498)	B cell_XCELL	0.120525	0.0139011	0.0666561
PRAD (n=498)	Class-switched memory B cell_XCELL	0.189339	0.000102179	0.00152116
READ (n=166)	B cell memory_CIBERSORT	-0.0283135	0.791083	0.882249
READ (n=166)	B cell memory_CIBERSORT-ABS	-0.0177425	0.868173	0.929741
READ (n=166)	B cell memory_XCELL	-0.10044	0.346231	0.569146
READ (n=166)	B cell naive_CIBERSORT	0.00956812	0.928681	0.960705
READ (n=166)	B cell naive_CIBERSORT-ABS	0.0770358	0.470489	0.66736
READ (n=166)	B cell naive_XCELL	0.131856	0.21541	0.432261
READ (n=166)	B cell plasma_CIBERSORT	0.0446576	0.675987	0.803153
READ (n=166)	B cell plasma_CIBERSORT-ABS	0.175459	0.0980996	0.273766
READ (n=166)	B cell plasma_XCELL	-0.0675918	0.526738	0.713763
READ (n=166)	B cell_EPIC	0.0663406	0.534436	0.714168
READ (n=166)	B cell_MCPCOUNTER	0.0868481	0.415681	0.623522
READ (n=166)	B cell_QUANTISEQ	0.25963	0.0134673	0.0651642
READ (n=166)	B cell_TIMER	0.0453062	0.67155	0.803153
READ (n=166)	B cell_XCELL	0.0761912	0.475383	0.66809
READ (n=166)	Class-switched memory B cell_XCELL	0.198014	0.061368	0.206286
SARC (n=260)	B cell memory_CIBERSORT	-0.117277	0.0674242	0.217497
SARC (n=260)	B cell memory_CIBERSORT-ABS	-0.112487	0.0794899	0.239668
SARC (n=260)	B cell memory_XCELL	0.00970497	0.880116	0.931969
SARC (n=260)	B cell naive_CIBERSORT	0.119417	0.0625402	0.206746
SARC (n=260)	B cell naive_CIBERSORT-ABS	0.106605	0.0966323	0.272204
SARC (n=260)	B cell naive_XCELL	-0.121191	0.0587153	0.203637
SARC (n=260)	B cell plasma_CIBERSORT	0.0588072	0.360363	0.582798
SARC (n=260)	B cell plasma_CIBERSORT-ABS	0.0557931	0.385549	0.600986
SARC (n=260)	B cell plasma_XCELL	-0.0808939	0.207966	0.428939
SARC (n=260)	B cell_EPIC	0.183927	0.0039401	0.0268643
SARC (n=260)	B cell_MCPCOUNTER	0.0329725	0.608272	0.761927
SARC (n=260)	B cell_QUANTISEQ	0.116809	0.068533	0.219892
SARC (n=260)	B cell_TIMER	-0.0147339	0.818883	0.901599
SARC (n=260)	B cell_XCELL	-0.143982	0.0244964	0.103097
SARC (n=260)	Class-switched memory B cell_XCELL	-0.0296872	0.644476	0.784353
SKCM (n=471)	B cell memory_CIBERSORT	0.0179778	0.701497	0.822067
SKCM (n=471)	B cell memory_CIBERSORT-ABS	0.0575087	0.219806	0.436816
SKCM (n=471)	B cell memory_XCELL	0.0596988	0.202715	0.420861
SKCM (n=471)	B cell naive_CIBERSORT	0.043835	0.349804	0.57152
SKCM (n=471)	B cell naive_CIBERSORT-ABS	0.0808082	0.0844241	0.248306
SKCM (n=471)	B cell naive_XCELL	0.161334	0.000535796	0.00554272
SKCM (n=471)	B cell plasma_CIBERSORT	0.0365516	0.435682	0.636652
SKCM (n=471)	B cell plasma_CIBERSORT-ABS	0.0868896	0.0634663	0.206746
SKCM (n=471)	B cell plasma_XCELL	0.0397386	0.396704	0.608072
SKCM (n=471)	B cell_EPIC	0.156202	0.000806184	0.00755798
SKCM (n=471)	B cell_MCPCOUNTER	0.14196	0.00235109	0.0183201
SKCM (n=471)	B cell_QUANTISEQ	0.238816	2.38827e-07	1.43296e-05
SKCM (n=471)	B cell_TIMER	-0.0196213	0.675694	0.803153
SKCM (n=471)	B cell_XCELL	0.140026	0.00269979	0.0202485
SKCM (n=471)	Class-switched memory B cell_XCELL	0.138192	0.00307304	0.0224857
SKCM-Metastasis (n=368)	B cell memory_CIBERSORT	-0.00977464	0.854592	0.922221
SKCM-Metastasis (n=368)	B cell memory_CIBERSORT-ABS	0.026322	0.621604	0.772178
SKCM-Metastasis (n=368)	B cell memory_XCELL	0.0497633	0.350532	0.57152
SKCM-Metastasis (n=368)	B cell naive_CIBERSORT	0.0448274	0.400425	0.609784
SKCM-Metastasis (n=368)	B cell naive_CIBERSORT-ABS	0.0802498	0.131815	0.329539
SKCM-Metastasis (n=368)	B cell naive_XCELL	0.145166	0.00621679	0.0373008
SKCM-Metastasis (n=368)	B cell plasma_CIBERSORT	0.00622412	0.907103	0.949846
SKCM-Metastasis (n=368)	B cell plasma_CIBERSORT-ABS	0.060171	0.258843	0.479339
SKCM-Metastasis (n=368)	B cell plasma_XCELL	0.00154299	0.976922	0.985715
SKCM-Metastasis (n=368)	B cell_EPIC	0.124212	0.0193956	0.0868461
SKCM-Metastasis (n=368)	B cell_MCPCOUNTER	0.114126	0.0318183	0.128993
SKCM-Metastasis (n=368)	B cell_QUANTISEQ	0.21483	4.59367e-05	0.000765612
SKCM-Metastasis (n=368)	B cell_TIMER	-0.0090291	0.865573	0.929741
SKCM-Metastasis (n=368)	B cell_XCELL	0.112953	0.0336301	0.133629
SKCM-Metastasis (n=368)	Class-switched memory B cell_XCELL	0.0723943	0.174129	0.393744
SKCM-Primary (n=103)	B cell memory_CIBERSORT	0.108744	0.276614	0.498984
SKCM-Primary (n=103)	B cell memory_CIBERSORT-ABS	0.158404	0.111802	0.299469
SKCM-Primary (n=103)	B cell memory_XCELL	0.0704035	0.481962	0.672505
SKCM-Primary (n=103)	B cell naive_CIBERSORT	0.0152287	0.879254	0.931969
SKCM-Primary (n=103)	B cell naive_CIBERSORT-ABS	0.0542367	0.588224	0.751469
SKCM-Primary (n=103)	B cell naive_XCELL	0.224259	0.0234555	0.100523
SKCM-Primary (n=103)	B cell plasma_CIBERSORT	0.137594	0.167873	0.385915
SKCM-Primary (n=103)	B cell plasma_CIBERSORT-ABS	0.178922	0.0719704	0.226085
SKCM-Primary (n=103)	B cell plasma_XCELL	0.0747582	0.455207	0.655952
SKCM-Primary (n=103)	B cell_EPIC	0.248994	0.0116159	0.0595689
SKCM-Primary (n=103)	B cell_MCPCOUNTER	0.246128	0.0126447	0.0621873
SKCM-Primary (n=103)	B cell_QUANTISEQ	0.288794	0.00324284	0.0230408
SKCM-Primary (n=103)	B cell_TIMER	-0.0728062	0.467097	0.664654
SKCM-Primary (n=103)	B cell_XCELL	0.222277	0.0247433	0.103097
SKCM-Primary (n=103)	Class-switched memory B cell_XCELL	0.344795	0.000386964	0.00430798
STAD (n=415)	B cell memory_CIBERSORT	0.0451354	0.380902	0.600986
STAD (n=415)	B cell memory_CIBERSORT-ABS	0.0498326	0.333278	0.558179
STAD (n=415)	B cell memory_XCELL	0.00705536	0.891109	0.938009
STAD (n=415)	B cell naive_CIBERSORT	0.118804	0.0206987	0.0913178
STAD (n=415)	B cell naive_CIBERSORT-ABS	0.169601	0.000916686	0.00808711
STAD (n=415)	B cell naive_XCELL	0.151049	0.00320012	0.0230408
STAD (n=415)	B cell plasma_CIBERSORT	0.0435579	0.397785	0.608072
STAD (n=415)	B cell plasma_CIBERSORT-ABS	0.0770207	0.13447	0.333397
STAD (n=415)	B cell plasma_XCELL	-0.0320675	0.533688	0.714168
STAD (n=415)	B cell_EPIC	0.0642086	0.212337	0.429679
STAD (n=415)	B cell_MCPCOUNTER	0.0983591	0.0557271	0.196684
STAD (n=415)	B cell_QUANTISEQ	0.172644	0.000737379	0.00702266
STAD (n=415)	B cell_TIMER	0.00227799	0.964744	0.979435
STAD (n=415)	B cell_XCELL	-0.008108	0.874987	0.931969
STAD (n=415)	Class-switched memory B cell_XCELL	0.00485174	0.924996	0.960204
TGCT (n=150)	B cell memory_CIBERSORT	-0.0624986	0.452038	0.655127
TGCT (n=150)	B cell memory_CIBERSORT-ABS	-0.0680014	0.413138	0.621261
TGCT (n=150)	B cell memory_XCELL	-0.0393349	0.636197	0.77702
TGCT (n=150)	B cell naive_CIBERSORT	0.130897	0.114039	0.302758
TGCT (n=150)	B cell naive_CIBERSORT-ABS	0.147444	0.0747232	0.2323
TGCT (n=150)	B cell naive_XCELL	0.0223811	0.787873	0.881947
TGCT (n=150)	B cell plasma_CIBERSORT	0.05115	0.538377	0.716244
TGCT (n=150)	B cell plasma_CIBERSORT-ABS	0.0603895	0.467473	0.664654
TGCT (n=150)	B cell plasma_XCELL	0.0275281	0.740664	0.858593
TGCT (n=150)	B cell_EPIC	-0.0709173	0.393348	0.606706
TGCT (n=150)	B cell_MCPCOUNTER	-0.0182102	0.826712	0.907953
TGCT (n=150)	B cell_QUANTISEQ	-0.0588451	0.478957	0.669869
TGCT (n=150)	B cell_TIMER	0.00201677	0.980659	0.98724
TGCT (n=150)	B cell_XCELL	-0.00937534	0.910267	0.951498
TGCT (n=150)	Class-switched memory B cell_XCELL	0.0212202	0.798635	0.887372
THCA (n=509)	B cell memory_CIBERSORT	0.0404279	0.372846	0.594967
THCA (n=509)	B cell memory_CIBERSORT-ABS	0.0539382	0.234304	0.452034
THCA (n=509)	B cell memory_XCELL	-0.0603706	0.183049	0.398898
THCA (n=509)	B cell naive_CIBERSORT	-0.111178	0.0139978	0.0666561
THCA (n=509)	B cell naive_CIBERSORT-ABS	-0.0503963	0.266508	0.490505
THCA (n=509)	B cell naive_XCELL	0.0642629	0.156354	0.367893
THCA (n=509)	B cell plasma_CIBERSORT	0.0124502	0.783824	0.880702
THCA (n=509)	B cell plasma_CIBERSORT-ABS	0.121221	0.00734295	0.0431368
THCA (n=509)	B cell plasma_XCELL	-0.117105	0.00961929	0.0532465
THCA (n=509)	B cell_EPIC	-0.0435667	0.33685	0.561417
THCA (n=509)	B cell_MCPCOUNTER	0.216754	1.34115e-06	4.39005e-05
THCA (n=509)	B cell_QUANTISEQ	0.0431359	0.341654	0.566278
THCA (n=509)	B cell_TIMER	-0.18639	3.42337e-05	0.000604124
THCA (n=509)	B cell_XCELL	0.032355	0.475784	0.66809
THCA (n=509)	Class-switched memory B cell_XCELL	0.104006	0.0215673	0.0944553
THYM (n=120)	B cell memory_CIBERSORT	-0.108576	0.248071	0.469535
THYM (n=120)	B cell memory_CIBERSORT-ABS	0.0537487	0.568334	0.734976
THYM (n=120)	B cell memory_XCELL	-0.257819	0.00540602	0.0330981
THYM (n=120)	B cell naive_CIBERSORT	0.147346	0.116081	0.304143
THYM (n=120)	B cell naive_CIBERSORT-ABS	0.145688	0.120288	0.312438
THYM (n=120)	B cell naive_XCELL	0.00654872	0.944623	0.967986
THYM (n=120)	B cell plasma_CIBERSORT	0.0491902	0.601628	0.756301
THYM (n=120)	B cell plasma_CIBERSORT-ABS	0.0836157	0.374304	0.595709
THYM (n=120)	B cell plasma_XCELL	-0.0216717	0.818177	0.901599
THYM (n=120)	B cell_EPIC	0.0480099	0.610389	0.762986
THYM (n=120)	B cell_MCPCOUNTER	-0.240345	0.00967311	0.0532465
THYM (n=120)	B cell_QUANTISEQ	0.188863	0.0432347	0.164182
THYM (n=120)	B cell_TIMER	-0.247864	0.00756654	0.0436531
THYM (n=120)	B cell_XCELL	-0.477773	6.68578e-08	5.73067e-06
THYM (n=120)	Class-switched memory B cell_XCELL	0.0928837	0.323485	0.546735
UCEC (n=545)	B cell memory_CIBERSORT	-0.151188	0.159698	0.374292
UCEC (n=545)	B cell memory_CIBERSORT-ABS	-0.140783	0.19077	0.410258
UCEC (n=545)	B cell memory_XCELL	-0.0153315	0.887259	0.935598
UCEC (n=545)	B cell naive_CIBERSORT	0.133639	0.214495	0.431868
UCEC (n=545)	B cell naive_CIBERSORT-ABS	0.15088	0.160561	0.37485
UCEC (n=545)	B cell naive_XCELL	-0.112478	0.29678	0.519148
UCEC (n=545)	B cell plasma_CIBERSORT	0.125827	0.242751	0.463856
UCEC (n=545)	B cell plasma_CIBERSORT-ABS	0.117175	0.276936	0.498984
UCEC (n=545)	B cell plasma_XCELL	0.0452858	0.675246	0.803153
UCEC (n=545)	B cell_EPIC	0.0271572	0.80169	0.88912
UCEC (n=545)	B cell_MCPCOUNTER	0.0636537	0.555737	0.729809
UCEC (n=545)	B cell_QUANTISEQ	0.213966	0.0453142	0.169928
UCEC (n=545)	B cell_TIMER	-0.179358	0.0945127	0.268756
UCEC (n=545)	B cell_XCELL	-0.0634368	0.557088	0.729809
UCEC (n=545)	Class-switched memory B cell_XCELL	0.0444857	0.680669	0.807118
UCS (n=57)	B cell memory_CIBERSORT	-0.139651	0.318605	0.540009
UCS (n=57)	B cell memory_CIBERSORT-ABS	-0.120425	0.390378	0.603677
UCS (n=57)	B cell memory_XCELL	-0.161711	0.247339	0.469535
UCS (n=57)	B cell naive_CIBERSORT	0.142711	0.308009	0.529622
UCS (n=57)	B cell naive_CIBERSORT-ABS	0.153276	0.273189	0.498217
UCS (n=57)	B cell naive_XCELL	-0.103556	0.460569	0.657955
UCS (n=57)	B cell plasma_CIBERSORT	-0.0495724	0.724461	0.844032
UCS (n=57)	B cell plasma_CIBERSORT-ABS	0.0114865	0.93494	0.963855
UCS (n=57)	B cell plasma_XCELL	-0.109259	0.436107	0.636652
UCS (n=57)	B cell_EPIC	0.2233	0.107998	0.293208
UCS (n=57)	B cell_MCPCOUNTER	0.348496	0.0105484	0.0561515
UCS (n=57)	B cell_QUANTISEQ	0.165237	0.237043	0.455852
UCS (n=57)	B cell_TIMER	0.0128847	0.92704	0.960663
UCS (n=57)	B cell_XCELL	0.0835683	0.551896	0.727775
UCS (n=57)	Class-switched memory B cell_XCELL	0.00648088	0.963265	0.979435
UVM (n=80)	B cell memory_CIBERSORT	0.0468739	0.685616	0.808191
UVM (n=80)	B cell memory_CIBERSORT-ABS	0.0804452	0.486751	0.677612
UVM (n=80)	B cell memory_XCELL	0.107206	0.353396	0.574628
UVM (n=80)	B cell naive_CIBERSORT	-0.212584	0.063428	0.206746
UVM (n=80)	B cell naive_CIBERSORT-ABS	-0.11526	0.318187	0.540009
UVM (n=80)	B cell naive_XCELL	0.147333	0.201006	0.420222
UVM (n=80)	B cell plasma_CIBERSORT	0.00868641	0.940233	0.965992
UVM (n=80)	B cell plasma_CIBERSORT-ABS	0.369884	0.000930018	0.00808711
UVM (n=80)	B cell plasma_XCELL	0.459639	2.60849e-05	0.000489091
UVM (n=80)	B cell_EPIC	0.064599	0.576731	0.741139
UVM (n=80)	B cell_MCPCOUNTER	0.2746	0.0156555	0.0733852
UVM (n=80)	B cell_QUANTISEQ	0.596322	1.04985e-08	1.57477e-06
UVM (n=80)	B cell_TIMER	-0.0614772	0.595322	0.754435
UVM (n=80)	B cell_XCELL	0.468665	1.71728e-05	0.000367988
UVM (n=80)	Class-switched memory B cell_XCELL	0.206827	0.0711083	0.224553

## Sheet: Cancer associated fibroblast
cancer	infiltrates	rho	p	adj.p
ACC (n=79)	Cancer associated fibroblast_EPIC	0.221879	0.0592142	0.278655
ACC (n=79)	Cancer associated fibroblast_MCPCOUNTER	0.228639	0.0516985	0.266831
ACC (n=79)	Cancer associated fibroblast_TIDE	0.199412	0.0907598	0.393469
ACC (n=79)	Cancer associated fibroblast_XCELL	0.146998	0.214594	0.562869
BLCA (n=408)	Cancer associated fibroblast_EPIC	-0.0654546	0.210312	0.560832
BLCA (n=408)	Cancer associated fibroblast_MCPCOUNTER	-0.116349	0.0256176	0.163953
BLCA (n=408)	Cancer associated fibroblast_TIDE	-0.189142	0.000263245	0.00350994
BLCA (n=408)	Cancer associated fibroblast_XCELL	0.00736634	0.888003	0.955203
BRCA (n=1100)	Cancer associated fibroblast_EPIC	0.0500915	0.114502	0.45397
BRCA (n=1100)	Cancer associated fibroblast_MCPCOUNTER	0.0482684	0.128318	0.480145
BRCA (n=1100)	Cancer associated fibroblast_TIDE	0.016681	0.599382	0.904728
BRCA (n=1100)	Cancer associated fibroblast_XCELL	0.133121	2.5483e-05	0.000540543
BRCA-Basal (n=191)	Cancer associated fibroblast_EPIC	-0.0449865	0.55557	0.876051
BRCA-Basal (n=191)	Cancer associated fibroblast_MCPCOUNTER	-0.0504419	0.508613	0.876051
BRCA-Basal (n=191)	Cancer associated fibroblast_TIDE	-0.0973064	0.201482	0.546391
BRCA-Basal (n=191)	Cancer associated fibroblast_XCELL	0.03203	0.674802	0.935181
BRCA-Her2 (n=82)	Cancer associated fibroblast_EPIC	-0.0232292	0.846424	0.947048
BRCA-Her2 (n=82)	Cancer associated fibroblast_MCPCOUNTER	-0.033614	0.779238	0.942504
BRCA-Her2 (n=82)	Cancer associated fibroblast_TIDE	-0.173042	0.146057	0.480145
BRCA-Her2 (n=82)	Cancer associated fibroblast_XCELL	-0.104275	0.383375	0.760172
BRCA-LumA (n=568)	Cancer associated fibroblast_EPIC	-0.0169038	0.701386	0.935181
BRCA-LumA (n=568)	Cancer associated fibroblast_MCPCOUNTER	-0.013645	0.756927	0.942504
BRCA-LumA (n=568)	Cancer associated fibroblast_TIDE	-0.0637194	0.147955	0.480145
BRCA-LumA (n=568)	Cancer associated fibroblast_XCELL	0.062931	0.153046	0.480145
BRCA-LumB (n=219)	Cancer associated fibroblast_EPIC	-0.031207	0.667415	0.935181
BRCA-LumB (n=219)	Cancer associated fibroblast_MCPCOUNTER	-0.0446593	0.5385	0.876051
BRCA-LumB (n=219)	Cancer associated fibroblast_TIDE	-0.150029	0.0377957	0.232589
BRCA-LumB (n=219)	Cancer associated fibroblast_XCELL	-0.0259702	0.720669	0.936712
CESC (n=306)	Cancer associated fibroblast_EPIC	0.0889228	0.139889	0.480145
CESC (n=306)	Cancer associated fibroblast_MCPCOUNTER	0.00530723	0.929931	0.955203
CESC (n=306)	Cancer associated fibroblast_TIDE	-0.0270695	0.653741	0.935181
CESC (n=306)	Cancer associated fibroblast_XCELL	0.0575981	0.339536	0.734133
CHOL (n=36)	Cancer associated fibroblast_EPIC	-0.15651	0.369267	0.749063
CHOL (n=36)	Cancer associated fibroblast_MCPCOUNTER	-0.150052	0.389588	0.760172
CHOL (n=36)	Cancer associated fibroblast_TIDE	-0.160413	0.357296	0.742433
CHOL (n=36)	Cancer associated fibroblast_XCELL	-0.0595958	0.733803	0.93787
COAD (n=458)	Cancer associated fibroblast_EPIC	-0.0225255	0.709975	0.936712
COAD (n=458)	Cancer associated fibroblast_MCPCOUNTER	-0.0249571	0.680306	0.935181
COAD (n=458)	Cancer associated fibroblast_TIDE	-0.0225751	0.650166	0.935181
COAD (n=458)	Cancer associated fibroblast_XCELL	0.0108793	0.857469	0.952743
DLBC (n=48)	Cancer associated fibroblast_EPIC	0.185162	0.246454	0.593661
DLBC (n=48)	Cancer associated fibroblast_MCPCOUNTER	0.0618454	0.700886	0.935181
DLBC (n=48)	Cancer associated fibroblast_TIDE	-0.036434	0.821083	0.942504
DLBC (n=48)	Cancer associated fibroblast_XCELL	-0.264813	0.0942853	0.396991
ESCA (n=185)	Cancer associated fibroblast_EPIC	0.102485	0.170996	0.488561
ESCA (n=185)	Cancer associated fibroblast_MCPCOUNTER	0.103233	0.167878	0.488373
ESCA (n=185)	Cancer associated fibroblast_TIDE	0.0372312	0.619753	0.926733
ESCA (n=185)	Cancer associated fibroblast_XCELL	0.0900166	0.229469	0.582779
GBM (n=153)	Cancer associated fibroblast_EPIC	0.024379	0.777348	0.942504
GBM (n=153)	Cancer associated fibroblast_MCPCOUNTER	-0.0513364	0.551333	0.876051
GBM (n=153)	Cancer associated fibroblast_TIDE	-0.0111898	0.896742	0.955203
GBM (n=153)	Cancer associated fibroblast_XCELL	-0.0191234	0.824467	0.942504
HNSC (n=522)	Cancer associated fibroblast_EPIC	-0.0836668	0.063689	0.29115
HNSC (n=522)	Cancer associated fibroblast_MCPCOUNTER	-0.091106	0.0433948	0.239419
HNSC (n=522)	Cancer associated fibroblast_TIDE	-0.159336	0.000388259	0.00443725
HNSC (n=522)	Cancer associated fibroblast_XCELL	0.0919517	0.0414779	0.239419
HNSC-HPV- (n=422)	Cancer associated fibroblast_EPIC	0.026403	0.598541	0.904728
HNSC-HPV- (n=422)	Cancer associated fibroblast_MCPCOUNTER	0.00473864	0.92473	0.955203
HNSC-HPV- (n=422)	Cancer associated fibroblast_TIDE	-0.0175794	0.725952	0.936712
HNSC-HPV- (n=422)	Cancer associated fibroblast_XCELL	0.0824489	0.0996357	0.408762
HNSC-HPV+ (n=98)	Cancer associated fibroblast_EPIC	-0.406643	7.67489e-05	0.00122798
HNSC-HPV+ (n=98)	Cancer associated fibroblast_MCPCOUNTER	-0.370194	0.000355927	0.00438064
HNSC-HPV+ (n=98)	Cancer associated fibroblast_TIDE	-0.490903	1.03893e-06	5.54095e-05
HNSC-HPV+ (n=98)	Cancer associated fibroblast_XCELL	0.0620666	0.563389	0.876051
KICH (n=66)	Cancer associated fibroblast_EPIC	-0.10291	0.414641	0.7805
KICH (n=66)	Cancer associated fibroblast_MCPCOUNTER	0.0948497	0.452315	0.831843
KICH (n=66)	Cancer associated fibroblast_TIDE	0.0732167	0.562173	0.876051
KICH (n=66)	Cancer associated fibroblast_XCELL	0.179507	0.152488	0.480145
KIRC (n=533)	Cancer associated fibroblast_EPIC	-0.0599282	0.199011	0.546391
KIRC (n=533)	Cancer associated fibroblast_MCPCOUNTER	-0.0185293	0.691519	0.935181
KIRC (n=533)	Cancer associated fibroblast_TIDE	-0.209143	5.9412e-06	0.000190118
KIRC (n=533)	Cancer associated fibroblast_XCELL	-0.119253	0.0103868	0.0755406
KIRP (n=290)	Cancer associated fibroblast_EPIC	-0.17227	0.00553024	0.0484853
KIRP (n=290)	Cancer associated fibroblast_MCPCOUNTER	-0.0589667	0.345493	0.737051
KIRP (n=290)	Cancer associated fibroblast_TIDE	-0.150707	0.0154009	0.107136
KIRP (n=290)	Cancer associated fibroblast_XCELL	-0.0141723	0.820777	0.942504
LGG (n=516)	Cancer associated fibroblast_EPIC	-0.0423564	0.355467	0.742433
LGG (n=516)	Cancer associated fibroblast_MCPCOUNTER	-0.0319421	0.485987	0.873684
LGG (n=516)	Cancer associated fibroblast_TIDE	-0.309317	4.67027e-12	4.08564e-10
LGG (n=516)	Cancer associated fibroblast_XCELL	0.126123	0.00575762	0.0484853
LIHC (n=371)	Cancer associated fibroblast_EPIC	-0.00271476	0.95993	0.969718
LIHC (n=371)	Cancer associated fibroblast_MCPCOUNTER	-0.0180321	0.738573	0.93787
LIHC (n=371)	Cancer associated fibroblast_TIDE	0.0322546	0.550451	0.876051
LIHC (n=371)	Cancer associated fibroblast_XCELL	0.0256887	0.634435	0.935181
LUAD (n=515)	Cancer associated fibroblast_EPIC	-0.0762055	0.0909897	0.393469
LUAD (n=515)	Cancer associated fibroblast_MCPCOUNTER	-0.131773	0.00337652	0.0337652
LUAD (n=515)	Cancer associated fibroblast_TIDE	-0.193098	1.57961e-05	0.00042123
LUAD (n=515)	Cancer associated fibroblast_XCELL	-0.0374906	0.406196	0.779818
LUSC (n=501)	Cancer associated fibroblast_EPIC	-0.0495949	0.279701	0.639316
LUSC (n=501)	Cancer associated fibroblast_MCPCOUNTER	-0.0552148	0.22872	0.582779
LUSC (n=501)	Cancer associated fibroblast_TIDE	-0.126942	0.00549594	0.0484853
LUSC (n=501)	Cancer associated fibroblast_XCELL	-0.0290269	0.527108	0.876051
MESO (n=87)	Cancer associated fibroblast_EPIC	0.0501232	0.648708	0.935181
MESO (n=87)	Cancer associated fibroblast_MCPCOUNTER	0.0177596	0.871838	0.955203
MESO (n=87)	Cancer associated fibroblast_TIDE	0.0441851	0.688029	0.935181
MESO (n=87)	Cancer associated fibroblast_XCELL	0.161855	0.138896	0.480145
OV (n=303)	Cancer associated fibroblast_EPIC	0.0997715	0.11633	0.45397
OV (n=303)	Cancer associated fibroblast_MCPCOUNTER	0.0728167	0.252306	0.593661
OV (n=303)	Cancer associated fibroblast_TIDE	0.0738698	0.245492	0.593661
OV (n=303)	Cancer associated fibroblast_XCELL	0.128329	0.0430548	0.239419
PAAD (n=179)	Cancer associated fibroblast_EPIC	-0.0160546	0.834905	0.942504
PAAD (n=179)	Cancer associated fibroblast_MCPCOUNTER	-0.0234848	0.760447	0.942504
PAAD (n=179)	Cancer associated fibroblast_TIDE	-0.0549716	0.475156	0.86392
PAAD (n=179)	Cancer associated fibroblast_XCELL	0.113623	0.138949	0.480145
PCPG (n=181)	Cancer associated fibroblast_EPIC	-0.0882976	0.256499	0.594781
PCPG (n=181)	Cancer associated fibroblast_MCPCOUNTER	-0.0276959	0.722372	0.936712
PCPG (n=181)	Cancer associated fibroblast_TIDE	-0.0812578	0.296521	0.668216
PCPG (n=181)	Cancer associated fibroblast_XCELL	-0.15332	0.0479102	0.255521
PRAD (n=498)	Cancer associated fibroblast_EPIC	0.158076	0.00121734	0.0129849
PRAD (n=498)	Cancer associated fibroblast_MCPCOUNTER	-0.056473	0.25044	0.593661
PRAD (n=498)	Cancer associated fibroblast_TIDE	-0.00511971	0.917083	0.955203
PRAD (n=498)	Cancer associated fibroblast_XCELL	-0.0715946	0.144916	0.480145
READ (n=166)	Cancer associated fibroblast_EPIC	0.0682696	0.522591	0.876051
READ (n=166)	Cancer associated fibroblast_MCPCOUNTER	0.0697991	0.513296	0.876051
READ (n=166)	Cancer associated fibroblast_TIDE	-0.00864	0.919593	0.955203
READ (n=166)	Cancer associated fibroblast_XCELL	-0.0581187	0.586362	0.902095
SARC (n=260)	Cancer associated fibroblast_EPIC	-0.00861303	0.89352	0.955203
SARC (n=260)	Cancer associated fibroblast_MCPCOUNTER	-0.0966456	0.132215	0.480145
SARC (n=260)	Cancer associated fibroblast_TIDE	-0.00292691	0.963721	0.969718
SARC (n=260)	Cancer associated fibroblast_XCELL	0.173633	0.0065483	0.0498918
SKCM (n=471)	Cancer associated fibroblast_EPIC	-0.0270588	0.563958	0.876051
SKCM (n=471)	Cancer associated fibroblast_MCPCOUNTER	0.00281985	0.952063	0.969718
SKCM (n=471)	Cancer associated fibroblast_TIDE	0.00573175	0.902744	0.955203
SKCM (n=471)	Cancer associated fibroblast_XCELL	0.0652738	0.163602	0.484748
SKCM-Metastasis (n=368)	Cancer associated fibroblast_EPIC	-0.0116097	0.827687	0.942504
SKCM-Metastasis (n=368)	Cancer associated fibroblast_MCPCOUNTER	0.0124725	0.815104	0.942504
SKCM-Metastasis (n=368)	Cancer associated fibroblast_TIDE	-0.0123156	0.817388	0.942504
SKCM-Metastasis (n=368)	Cancer associated fibroblast_XCELL	0.0709243	0.18306	0.513854
SKCM-Primary (n=103)	Cancer associated fibroblast_EPIC	-0.0990238	0.322075	0.710774
SKCM-Primary (n=103)	Cancer associated fibroblast_MCPCOUNTER	-0.0206902	0.836472	0.942504
SKCM-Primary (n=103)	Cancer associated fibroblast_TIDE	0.0759138	0.448249	0.831843
SKCM-Primary (n=103)	Cancer associated fibroblast_XCELL	0.0217871	0.827933	0.942504
STAD (n=415)	Cancer associated fibroblast_EPIC	0.00864849	0.866729	0.955203
STAD (n=415)	Cancer associated fibroblast_MCPCOUNTER	0.00450827	0.930292	0.955203
STAD (n=415)	Cancer associated fibroblast_TIDE	-0.0444715	0.387954	0.760172
STAD (n=415)	Cancer associated fibroblast_XCELL	-0.0970681	0.0590349	0.278655
TGCT (n=150)	Cancer associated fibroblast_EPIC	-0.0959766	0.247521	0.593661
TGCT (n=150)	Cancer associated fibroblast_MCPCOUNTER	-0.116597	0.159605	0.481828
TGCT (n=150)	Cancer associated fibroblast_TIDE	-0.11689	0.158554	0.481828
TGCT (n=150)	Cancer associated fibroblast_XCELL	-0.0818597	0.324291	0.710774
THCA (n=509)	Cancer associated fibroblast_EPIC	0.204013	5.54322e-06	0.000190118
THCA (n=509)	Cancer associated fibroblast_MCPCOUNTER	0.102219	0.0239325	0.15955
THCA (n=509)	Cancer associated fibroblast_TIDE	0.18877	2.70272e-05	0.000540543
THCA (n=509)	Cancer associated fibroblast_XCELL	-0.123309	0.00638327	0.0498918
THYM (n=120)	Cancer associated fibroblast_EPIC	0.372512	4.13756e-05	0.000735567
THYM (n=120)	Cancer associated fibroblast_MCPCOUNTER	0.348258	0.000136758	0.00198921
THYM (n=120)	Cancer associated fibroblast_TIDE	0.587548	5.10705e-12	4.08564e-10
THYM (n=120)	Cancer associated fibroblast_XCELL	0.0843954	0.36985	0.749063
UCEC (n=545)	Cancer associated fibroblast_EPIC	0.0325402	0.763438	0.942504
UCEC (n=545)	Cancer associated fibroblast_MCPCOUNTER	0.0420937	0.69698	0.935181
UCEC (n=545)	Cancer associated fibroblast_TIDE	0.034958	0.55117	0.876051
UCEC (n=545)	Cancer associated fibroblast_XCELL	-0.0308167	0.775629	0.942504
UCS (n=57)	Cancer associated fibroblast_EPIC	-0.0121266	0.931322	0.955203
UCS (n=57)	Cancer associated fibroblast_MCPCOUNTER	-0.115692	0.409404	0.779818
UCS (n=57)	Cancer associated fibroblast_TIDE	0.00534176	0.969718	0.969718
UCS (n=57)	Cancer associated fibroblast_XCELL	0.0326605	0.81641	0.942504
UVM (n=80)	Cancer associated fibroblast_EPIC	-0.0750609	0.516468	0.876051
UVM (n=80)	Cancer associated fibroblast_MCPCOUNTER	-0.218987	0.0556886	0.278443
UVM (n=80)	Cancer associated fibroblast_TIDE	-0.0511256	0.658796	0.935181
UVM (n=80)	Cancer associated fibroblast_XCELL	0.077605	0.502312	0.876051

## Sheet: Common lymphoid progenitor
cancer	infiltrates	rho	p	adj.p
ACC (n=79)	Common lymphoid progenitor_XCELL	-0.122155	0.303224	0.466499
BLCA (n=408)	Common lymphoid progenitor_XCELL	-0.11904	0.022375	0.0526469
BRCA (n=1100)	Common lymphoid progenitor_XCELL	-0.026532	0.403386	0.537961
BRCA-Basal (n=191)	Common lymphoid progenitor_XCELL	-0.0298788	0.69552	0.79488
BRCA-Her2 (n=82)	Common lymphoid progenitor_XCELL	0.0331303	0.782336	0.818193
BRCA-LumA (n=568)	Common lymphoid progenitor_XCELL	-0.152529	0.000501143	0.00167048
BRCA-LumB (n=219)	Common lymphoid progenitor_XCELL	-0.0526316	0.468437	0.585546
CESC (n=306)	Common lymphoid progenitor_XCELL	-0.0940351	0.11842	0.215309
CHOL (n=36)	Common lymphoid progenitor_XCELL	-0.448512	0.00688623	0.0183633
COAD (n=458)	Common lymphoid progenitor_XCELL	-0.26182	1.08758e-05	5.43791e-05
DLBC (n=48)	Common lymphoid progenitor_XCELL	0.204406	0.199861	0.319778
ESCA (n=185)	Common lymphoid progenitor_XCELL	0.0684154	0.361472	0.535513
GBM (n=153)	Common lymphoid progenitor_XCELL	-0.437037	9.31987e-08	7.4559e-07
HNSC (n=522)	Common lymphoid progenitor_XCELL	0.110268	0.014401	0.0360026
HNSC-HPV- (n=422)	Common lymphoid progenitor_XCELL	0.107964	0.0308634	0.0649756
HNSC-HPV+ (n=98)	Common lymphoid progenitor_XCELL	0.089645	0.403471	0.537961
KICH (n=66)	Common lymphoid progenitor_XCELL	-0.0714095	0.571888	0.672809
KIRC (n=533)	Common lymphoid progenitor_XCELL	-0.26321	9.60935e-09	9.60935e-08
KIRP (n=290)	Common lymphoid progenitor_XCELL	-0.183027	0.00317227	0.00976083
LGG (n=516)	Common lymphoid progenitor_XCELL	-0.333983	6.41955e-14	2.56782e-12
LIHC (n=371)	Common lymphoid progenitor_XCELL	-0.110123	0.0409299	0.0818598
LUAD (n=515)	Common lymphoid progenitor_XCELL	-0.316849	5.85708e-13	1.17142e-11
LUSC (n=501)	Common lymphoid progenitor_XCELL	-0.287405	1.59524e-10	2.12698e-09
MESO (n=87)	Common lymphoid progenitor_XCELL	-0.0757132	0.491015	0.595169
OV (n=303)	Common lymphoid progenitor_XCELL	-0.224386	0.000358966	0.00143586
PAAD (n=179)	Common lymphoid progenitor_XCELL	-0.167262	0.0287706	0.0639346
PCPG (n=181)	Common lymphoid progenitor_XCELL	0.112906	0.146292	0.254421
PRAD (n=498)	Common lymphoid progenitor_XCELL	0.0804887	0.101135	0.192639
READ (n=166)	Common lymphoid progenitor_XCELL	-0.0785184	0.461965	0.585546
SARC (n=260)	Common lymphoid progenitor_XCELL	-0.0547066	0.394884	0.537961
SKCM (n=471)	Common lymphoid progenitor_XCELL	0.216119	3.12145e-06	1.78368e-05
SKCM-Metastasis (n=368)	Common lymphoid progenitor_XCELL	0.185947	0.000436601	0.00158764
SKCM-Primary (n=103)	Common lymphoid progenitor_XCELL	0.284183	0.00379555	0.0108444
STAD (n=415)	Common lymphoid progenitor_XCELL	-0.0716749	0.163758	0.27293
TGCT (n=150)	Common lymphoid progenitor_XCELL	0.0266219	0.748912	0.818193
THCA (n=509)	Common lymphoid progenitor_XCELL	-0.0117353	0.795956	0.818193
THYM (n=120)	Common lymphoid progenitor_XCELL	-0.391121	1.54657e-05	6.87364e-05
UCEC (n=545)	Common lymphoid progenitor_XCELL	-0.00239498	0.982332	0.982332
UCS (n=57)	Common lymphoid progenitor_XCELL	0.0360504	0.797738	0.818193
UVM (n=80)	Common lymphoid progenitor_XCELL	0.526735	8.61551e-07	5.74367e-06

## Sheet: Common myeloid progenitor
cancer	infiltrates	rho	p	adj.p
ACC (n=79)	Common myeloid progenitor_XCELL	0.170535	0.149163	0.492057
BLCA (n=408)	Common myeloid progenitor_XCELL	0.0210297	0.687617	0.859521
BRCA (n=1100)	Common myeloid progenitor_XCELL	0.149521	2.19288e-06	4.38577e-05
BRCA-Basal (n=191)	Common myeloid progenitor_XCELL	-0.103957	0.17222	0.492057
BRCA-Her2 (n=82)	Common myeloid progenitor_XCELL	0.19303	0.104254	0.463352
BRCA-LumA (n=568)	Common myeloid progenitor_XCELL	0.143483	0.00106971	0.0142628
BRCA-LumB (n=219)	Common myeloid progenitor_XCELL	-0.09936	0.17032	0.492057
CESC (n=306)	Common myeloid progenitor_XCELL	0.0133248	0.825267	0.868703
CHOL (n=36)	Common myeloid progenitor_XCELL	-0.104611	0.549802	0.832823
COAD (n=458)	Common myeloid progenitor_XCELL	-0.022267	0.713156	0.864432
DLBC (n=48)	Common myeloid progenitor_XCELL	-0.230485	0.147119	0.492057
ESCA (n=185)	Common myeloid progenitor_XCELL	-0.0388604	0.604506	0.847713
GBM (n=153)	Common myeloid progenitor_XCELL	-0.14846	0.0833874	0.463352
HNSC (n=522)	Common myeloid progenitor_XCELL	0.0073592	0.870659	0.892983
HNSC-HPV- (n=422)	Common myeloid progenitor_XCELL	-0.0356931	0.476555	0.832823
HNSC-HPV+ (n=98)	Common myeloid progenitor_XCELL	0.0477212	0.656977	0.847713
KICH (n=66)	Common myeloid progenitor_XCELL	0.0614276	0.6269	0.847713
KIRC (n=533)	Common myeloid progenitor_XCELL	0.0108073	0.816989	0.868703
KIRP (n=290)	Common myeloid progenitor_XCELL	0.293931	1.54854e-06	4.38577e-05
LGG (n=516)	Common myeloid progenitor_XCELL	-0.055857	0.222856	0.566535
LIHC (n=371)	Common myeloid progenitor_XCELL	-0.00479775	0.929248	0.929248
LUAD (n=515)	Common myeloid progenitor_XCELL	0.0286354	0.525868	0.832823
LUSC (n=501)	Common myeloid progenitor_XCELL	0.102836	0.0247015	0.197612
MESO (n=87)	Common myeloid progenitor_XCELL	-0.131519	0.230211	0.566535
OV (n=303)	Common myeloid progenitor_XCELL	-0.0663404	0.29708	0.660178
PAAD (n=179)	Common myeloid progenitor_XCELL	0.161751	0.0345501	0.230334
PCPG (n=181)	Common myeloid progenitor_XCELL	0.0223895	0.77396	0.868703
PRAD (n=498)	Common myeloid progenitor_XCELL	-0.0114695	0.815578	0.868703
READ (n=166)	Common myeloid progenitor_XCELL	0.0489419	0.646889	0.847713
SARC (n=260)	Common myeloid progenitor_XCELL	0.039365	0.540551	0.832823
SKCM (n=471)	Common myeloid progenitor_XCELL	-0.0549818	0.240777	0.566535
SKCM-Metastasis (n=368)	Common myeloid progenitor_XCELL	-0.0390086	0.464397	0.832823
SKCM-Primary (n=103)	Common myeloid progenitor_XCELL	-0.0970939	0.331642	0.698194
STAD (n=415)	Common myeloid progenitor_XCELL	0.0338744	0.510876	0.832823
TGCT (n=150)	Common myeloid progenitor_XCELL	0.0481918	0.562155	0.832823
THCA (n=509)	Common myeloid progenitor_XCELL	-0.0620182	0.171365	0.492057
THYM (n=120)	Common myeloid progenitor_XCELL	-0.230636	0.0131453	0.131453
UCEC (n=545)	Common myeloid progenitor_XCELL	-0.0781985	0.46895	0.832823
UCS (n=57)	Common myeloid progenitor_XCELL	-0.228661	0.0995816	0.463352
UVM (n=80)	Common myeloid progenitor_XCELL	-0.038979	0.736439	0.866399

## Sheet: Endothelial cell
cancer	infiltrates	rho	p	adj.p
ACC (n=79)	Endothelial cell_EPIC	0.082575	0.487349	0.664567
ACC (n=79)	Endothelial cell_MCPCOUNTER	0.134736	0.255744	0.403807
ACC (n=79)	Endothelial cell_XCELL	-0.0430031	0.717917	0.807293
BLCA (n=408)	Endothelial cell_EPIC	0.0717086	0.169846	0.304203
BLCA (n=408)	Endothelial cell_MCPCOUNTER	0.0283854	0.587279	0.741826
BLCA (n=408)	Endothelial cell_XCELL	-0.0347075	0.506856	0.683402
BRCA (n=1100)	Endothelial cell_EPIC	0.149362	2.2489e-06	3.37335e-05
BRCA (n=1100)	Endothelial cell_MCPCOUNTER	0.114242	0.000307285	0.00263388
BRCA (n=1100)	Endothelial cell_XCELL	-0.0289865	0.361285	0.534189
BRCA-Basal (n=191)	Endothelial cell_EPIC	0.0273835	0.719837	0.807293
BRCA-Basal (n=191)	Endothelial cell_MCPCOUNTER	0.030039	0.693969	0.807293
BRCA-Basal (n=191)	Endothelial cell_XCELL	-0.0577284	0.44927	0.634263
BRCA-Her2 (n=82)	Endothelial cell_EPIC	-0.0222789	0.852635	0.907203
BRCA-Her2 (n=82)	Endothelial cell_MCPCOUNTER	-0.0761927	0.524693	0.691903
BRCA-Her2 (n=82)	Endothelial cell_XCELL	-0.180607	0.128964	0.2537
BRCA-LumA (n=568)	Endothelial cell_EPIC	0.0933327	0.0338662	0.0923623
BRCA-LumA (n=568)	Endothelial cell_MCPCOUNTER	0.0817284	0.0633226	0.158306
BRCA-LumA (n=568)	Endothelial cell_XCELL	-0.104116	0.0178816	0.0613082
BRCA-LumB (n=219)	Endothelial cell_EPIC	-0.0385391	0.595611	0.744513
BRCA-LumB (n=219)	Endothelial cell_MCPCOUNTER	-0.093781	0.195722	0.333675
BRCA-LumB (n=219)	Endothelial cell_XCELL	-0.12536	0.0831781	0.18484
CESC (n=306)	Endothelial cell_EPIC	0.12919	0.0315991	0.0902792
CESC (n=306)	Endothelial cell_MCPCOUNTER	0.0439725	0.466068	0.642853
CESC (n=306)	Endothelial cell_XCELL	-0.105676	0.0791292	0.18484
CHOL (n=36)	Endothelial cell_EPIC	-0.0394142	0.822138	0.896878
CHOL (n=36)	Endothelial cell_MCPCOUNTER	0.0283128	0.871739	0.909641
CHOL (n=36)	Endothelial cell_XCELL	-0.103629	0.553576	0.722056
COAD (n=458)	Endothelial cell_EPIC	0.0902215	0.135598	0.262449
COAD (n=458)	Endothelial cell_MCPCOUNTER	0.0918476	0.128663	0.2537
COAD (n=458)	Endothelial cell_XCELL	-0.0257726	0.670462	0.801537
DLBC (n=48)	Endothelial cell_EPIC	0.183164	0.251679	0.402686
DLBC (n=48)	Endothelial cell_MCPCOUNTER	0.420274	0.00622266	0.0339418
DLBC (n=48)	Endothelial cell_XCELL	-0.310779	0.0479633	0.127902
ESCA (n=185)	Endothelial cell_EPIC	0.165043	0.0268243	0.0847084
ESCA (n=185)	Endothelial cell_MCPCOUNTER	0.212555	0.00417455	0.0260935
ESCA (n=185)	Endothelial cell_XCELL	0.0137843	0.854283	0.907203
GBM (n=153)	Endothelial cell_EPIC	0.0920091	0.284916	0.438332
GBM (n=153)	Endothelial cell_MCPCOUNTER	0.149246	0.081748	0.18484
GBM (n=153)	Endothelial cell_XCELL	-0.0941065	0.274031	0.427062
HNSC (n=522)	Endothelial cell_EPIC	0.0625591	0.165913	0.302168
HNSC (n=522)	Endothelial cell_MCPCOUNTER	-0.00464843	0.918086	0.933646
HNSC (n=522)	Endothelial cell_XCELL	-0.243075	4.76009e-08	1.42803e-06
HNSC-HPV- (n=422)	Endothelial cell_EPIC	0.0849384	0.0897878	0.192403
HNSC-HPV- (n=422)	Endothelial cell_MCPCOUNTER	0.0679101	0.175253	0.30927
HNSC-HPV- (n=422)	Endothelial cell_XCELL	-0.171948	0.00055241	0.00414308
HNSC-HPV+ (n=98)	Endothelial cell_EPIC	-0.0944824	0.378471	0.547187
HNSC-HPV+ (n=98)	Endothelial cell_MCPCOUNTER	-0.299538	0.00434892	0.0260935
HNSC-HPV+ (n=98)	Endothelial cell_XCELL	-0.466417	4.08839e-06	5.29154e-05
KICH (n=66)	Endothelial cell_EPIC	-0.265809	0.0323468	0.0902792
KICH (n=66)	Endothelial cell_MCPCOUNTER	-0.0584937	0.643481	0.787935
KICH (n=66)	Endothelial cell_XCELL	-0.284645	0.021555	0.0699081
KIRC (n=533)	Endothelial cell_EPIC	0.0811304	0.0818442	0.18484
KIRC (n=533)	Endothelial cell_MCPCOUNTER	0.10064	0.030738	0.0902792
KIRC (n=533)	Endothelial cell_XCELL	0.0835046	0.0732641	0.179422
KIRP (n=290)	Endothelial cell_EPIC	-0.0882955	0.157329	0.294991
KIRP (n=290)	Endothelial cell_MCPCOUNTER	-0.0827461	0.185198	0.322084
KIRP (n=290)	Endothelial cell_XCELL	-0.417195	2.75008e-12	1.10003e-10
LGG (n=516)	Endothelial cell_EPIC	0.00379924	0.933974	0.941822
LGG (n=516)	Endothelial cell_MCPCOUNTER	-0.100325	0.0282909	0.0870489
LGG (n=516)	Endothelial cell_XCELL	-0.123385	0.0069159	0.0345795
LIHC (n=371)	Endothelial cell_EPIC	-0.0673326	0.212205	0.34883
LIHC (n=371)	Endothelial cell_MCPCOUNTER	0.0957246	0.0757935	0.181904
LIHC (n=371)	Endothelial cell_XCELL	-0.0928537	0.0850434	0.185549
LUAD (n=515)	Endothelial cell_EPIC	0.134301	0.00280865	0.0187243
LUAD (n=515)	Endothelial cell_MCPCOUNTER	0.0964035	0.0323501	0.0902792
LUAD (n=515)	Endothelial cell_XCELL	-0.000488208	0.991373	0.991373
LUSC (n=501)	Endothelial cell_EPIC	0.196483	1.54487e-05	0.000168531
LUSC (n=501)	Endothelial cell_MCPCOUNTER	0.115647	0.0114837	0.0444529
LUSC (n=501)	Endothelial cell_XCELL	-0.0563955	0.218906	0.354983
MESO (n=87)	Endothelial cell_EPIC	-0.0422029	0.701348	0.807293
MESO (n=87)	Endothelial cell_MCPCOUNTER	-0.0622253	0.571568	0.731601
MESO (n=87)	Endothelial cell_XCELL	-0.258702	0.0168187	0.0602894
OV (n=303)	Endothelial cell_EPIC	0.323445	1.79728e-07	3.59457e-06
OV (n=303)	Endothelial cell_MCPCOUNTER	0.286276	4.40962e-06	5.29154e-05
OV (n=303)	Endothelial cell_XCELL	0.0159842	0.801834	0.882753
PAAD (n=179)	Endothelial cell_EPIC	0.373287	4.9426e-07	8.47303e-06
PAAD (n=179)	Endothelial cell_MCPCOUNTER	0.262988	0.000510522	0.00408418
PAAD (n=179)	Endothelial cell_XCELL	0.12662	0.0988857	0.20818
PCPG (n=181)	Endothelial cell_EPIC	0.0147842	0.8496	0.907203
PCPG (n=181)	Endothelial cell_MCPCOUNTER	-0.0347325	0.655881	0.795008
PCPG (n=181)	Endothelial cell_XCELL	-0.113793	0.143129	0.272626
PRAD (n=498)	Endothelial cell_EPIC	0.0413231	0.400543	0.572204
PRAD (n=498)	Endothelial cell_MCPCOUNTER	0.121357	0.0132518	0.0496944
PRAD (n=498)	Endothelial cell_XCELL	-0.186504	0.000130175	0.00130175
READ (n=166)	Endothelial cell_EPIC	0.0340132	0.750288	0.833654
READ (n=166)	Endothelial cell_MCPCOUNTER	0.0791143	0.458563	0.639855
READ (n=166)	Endothelial cell_XCELL	-0.28395	0.00668379	0.0345795
SARC (n=260)	Endothelial cell_EPIC	0.152569	0.017082	0.0602894
SARC (n=260)	Endothelial cell_MCPCOUNTER	0.196115	0.00208661	0.014729
SARC (n=260)	Endothelial cell_XCELL	0.0594167	0.355398	0.533098
SKCM (n=471)	Endothelial cell_EPIC	-0.018562	0.692283	0.807293
SKCM (n=471)	Endothelial cell_MCPCOUNTER	0.0604037	0.197424	0.333675
SKCM (n=471)	Endothelial cell_XCELL	-0.122846	0.00856553	0.0364951
SKCM-Metastasis (n=368)	Endothelial cell_EPIC	0.0194909	0.71477	0.807293
SKCM-Metastasis (n=368)	Endothelial cell_MCPCOUNTER	0.0737482	0.166193	0.302168
SKCM-Metastasis (n=368)	Endothelial cell_XCELL	-0.0855333	0.108152	0.223763
SKCM-Primary (n=103)	Endothelial cell_EPIC	-0.158869	0.110741	0.225236
SKCM-Primary (n=103)	Endothelial cell_MCPCOUNTER	0.0166558	0.868036	0.909641
SKCM-Primary (n=103)	Endothelial cell_XCELL	-0.25922	0.00851703	0.0364951
STAD (n=415)	Endothelial cell_EPIC	0.120417	0.0190238	0.0634127
STAD (n=415)	Endothelial cell_MCPCOUNTER	0.13536	0.00832433	0.0364951
STAD (n=415)	Endothelial cell_XCELL	-0.0970976	0.0589577	0.15053
TGCT (n=150)	Endothelial cell_EPIC	-0.00928534	0.911125	0.933646
TGCT (n=150)	Endothelial cell_MCPCOUNTER	-0.0105612	0.898974	0.929973
TGCT (n=150)	Endothelial cell_XCELL	-0.0752475	0.365029	0.534189
THCA (n=509)	Endothelial cell_EPIC	-0.120705	0.00759896	0.036475
THCA (n=509)	Endothelial cell_MCPCOUNTER	-0.0235787	0.603338	0.746398
THCA (n=509)	Endothelial cell_XCELL	-0.16376	0.000280315	0.00258753
THYM (n=120)	Endothelial cell_EPIC	0.6236	9.77331e-14	6.77536e-12
THYM (n=120)	Endothelial cell_MCPCOUNTER	0.622361	1.12923e-13	6.77536e-12
THYM (n=120)	Endothelial cell_XCELL	0.0995267	0.28993	0.4404
UCEC (n=545)	Endothelial cell_EPIC	0.294892	0.00528567	0.0302038
UCEC (n=545)	Endothelial cell_MCPCOUNTER	0.27532	0.0094267	0.0377068
UCEC (n=545)	Endothelial cell_XCELL	-0.0453772	0.674627	0.801537
UCS (n=57)	Endothelial cell_EPIC	0.266193	0.0540264	0.140938
UCS (n=57)	Endothelial cell_MCPCOUNTER	0.0897188	0.522902	0.691903
UCS (n=57)	Endothelial cell_XCELL	-0.0791703	0.573087	0.731601
UVM (n=80)	Endothelial cell_EPIC	-0.14424	0.210732	0.34883
UVM (n=80)	Endothelial cell_MCPCOUNTER	0.296563	0.00881964	0.0364951
UVM (n=80)	Endothelial cell_XCELL	-0.565876	8.18282e-08	1.96388e-06

## Sheet: Eosinophil
cancer	infiltrates	rho	p	adj.p
ACC (n=79)	Eosinophil_CIBERSORT	-0.216796	0.0654293	0.271411
ACC (n=79)	Eosinophil_CIBERSORT-ABS	-0.217686	0.0643048	0.271411
ACC (n=79)	Eosinophil_XCELL	0.077594	0.514075	0.724627
BLCA (n=408)	Eosinophil_CIBERSORT	-0.116867	0.0249637	0.136105
BLCA (n=408)	Eosinophil_CIBERSORT-ABS	-0.116426	0.0255197	0.136105
BLCA (n=408)	Eosinophil_XCELL	0.206057	6.82711e-05	0.00191159
BRCA (n=1100)	Eosinophil_CIBERSORT	-0.00783181	0.805208	0.935202
BRCA (n=1100)	Eosinophil_CIBERSORT-ABS	-0.00792452	0.802949	0.935202
BRCA (n=1100)	Eosinophil_XCELL	-0.0120911	0.703396	0.870203
BRCA-Basal (n=191)	Eosinophil_CIBERSORT	0.0563968	0.459815	0.712265
BRCA-Basal (n=191)	Eosinophil_CIBERSORT-ABS	0.0563974	0.45981	0.712265
BRCA-Basal (n=191)	Eosinophil_XCELL	0.0240523	0.752738	0.914837
BRCA-Her2 (n=82)	Eosinophil_CIBERSORT	NA	NA	NA
BRCA-Her2 (n=82)	Eosinophil_CIBERSORT-ABS	NA	NA	NA
BRCA-Her2 (n=82)	Eosinophil_XCELL	-0.0458782	0.701959	0.870203
BRCA-LumA (n=568)	Eosinophil_CIBERSORT	-0.0746429	0.089988	0.315818
BRCA-LumA (n=568)	Eosinophil_CIBERSORT-ABS	-0.0745861	0.0902337	0.315818
BRCA-LumA (n=568)	Eosinophil_XCELL	-0.0334807	0.447468	0.712265
BRCA-LumB (n=219)	Eosinophil_CIBERSORT	0.0615422	0.396444	0.712265
BRCA-LumB (n=219)	Eosinophil_CIBERSORT-ABS	0.0609188	0.401254	0.712265
BRCA-LumB (n=219)	Eosinophil_XCELL	0.105095	0.146848	0.440143
CESC (n=306)	Eosinophil_CIBERSORT	0.0489133	0.417433	0.712265
CESC (n=306)	Eosinophil_CIBERSORT-ABS	0.0490119	0.416493	0.712265
CESC (n=306)	Eosinophil_XCELL	0.0847668	0.159441	0.446434
CHOL (n=36)	Eosinophil_CIBERSORT	0.34102	0.0449865	0.202044
CHOL (n=36)	Eosinophil_CIBERSORT-ABS	0.340852	0.0450991	0.202044
CHOL (n=36)	Eosinophil_XCELL	0.0218369	0.90091	0.970211
COAD (n=458)	Eosinophil_CIBERSORT	0.0954852	0.114143	0.365257
COAD (n=458)	Eosinophil_CIBERSORT-ABS	0.094595	0.117572	0.365779
COAD (n=458)	Eosinophil_XCELL	0.0293001	0.628544	0.820185
DLBC (n=48)	Eosinophil_CIBERSORT	0.0104179	0.948456	0.981137
DLBC (n=48)	Eosinophil_CIBERSORT-ABS	0.0104179	0.948456	0.981137
DLBC (n=48)	Eosinophil_XCELL	0.135702	0.39757	0.712265
ESCA (n=185)	Eosinophil_CIBERSORT	-0.0529495	0.480226	0.712265
ESCA (n=185)	Eosinophil_CIBERSORT-ABS	-0.0510613	0.496042	0.712265
ESCA (n=185)	Eosinophil_XCELL	0.060223	0.421931	0.712265
GBM (n=153)	Eosinophil_CIBERSORT	-0.233487	0.00603415	0.0563188
GBM (n=153)	Eosinophil_CIBERSORT-ABS	-0.231198	0.00656313	0.0565439
GBM (n=153)	Eosinophil_XCELL	0.238187	0.00506577	0.0515788
HNSC (n=522)	Eosinophil_CIBERSORT	-0.00861291	0.848869	0.935202
HNSC (n=522)	Eosinophil_CIBERSORT-ABS	-0.00852718	0.850356	0.935202
HNSC (n=522)	Eosinophil_XCELL	0.0312847	0.488728	0.712265
HNSC-HPV- (n=422)	Eosinophil_CIBERSORT	0.0265577	0.596399	0.805047
HNSC-HPV- (n=422)	Eosinophil_CIBERSORT-ABS	0.0265434	0.596597	0.805047
HNSC-HPV- (n=422)	Eosinophil_XCELL	0.0406103	0.417941	0.712265
HNSC-HPV+ (n=98)	Eosinophil_CIBERSORT	NA	NA	NA
HNSC-HPV+ (n=98)	Eosinophil_CIBERSORT-ABS	NA	NA	NA
HNSC-HPV+ (n=98)	Eosinophil_XCELL	0.0592945	0.580975	0.803323
KICH (n=66)	Eosinophil_CIBERSORT	-0.180875	0.149334	0.440143
KICH (n=66)	Eosinophil_CIBERSORT-ABS	-0.177395	0.157451	0.446434
KICH (n=66)	Eosinophil_XCELL	0.00325842	0.979448	0.988272
KIRC (n=533)	Eosinophil_CIBERSORT	-0.140934	0.002422	0.033908
KIRC (n=533)	Eosinophil_CIBERSORT-ABS	-0.1411	0.00239314	0.033908
KIRC (n=533)	Eosinophil_XCELL	-0.00873056	0.851702	0.935202
KIRP (n=290)	Eosinophil_CIBERSORT	-0.013543	0.828608	0.935202
KIRP (n=290)	Eosinophil_CIBERSORT-ABS	-0.0135793	0.828156	0.935202
KIRP (n=290)	Eosinophil_XCELL	0.294727	1.44648e-06	8.10028e-05
LGG (n=516)	Eosinophil_CIBERSORT	-0.0102411	0.823284	0.935202
LGG (n=516)	Eosinophil_CIBERSORT-ABS	-0.01403	0.759641	0.914837
LGG (n=516)	Eosinophil_XCELL	0.0966614	0.0346227	0.176261
LIHC (n=371)	Eosinophil_CIBERSORT	-0.0591675	0.273096	0.566422
LIHC (n=371)	Eosinophil_CIBERSORT-ABS	-0.0594803	0.270564	0.566422
LIHC (n=371)	Eosinophil_XCELL	0.00741254	0.890885	0.96873
LUAD (n=515)	Eosinophil_CIBERSORT	-0.0568102	0.207956	0.506328
LUAD (n=515)	Eosinophil_CIBERSORT-ABS	-0.0571411	0.205315	0.506328
LUAD (n=515)	Eosinophil_XCELL	0.134332	0.00280226	0.0348725
LUSC (n=501)	Eosinophil_CIBERSORT	0.041558	0.365121	0.693111
LUSC (n=501)	Eosinophil_CIBERSORT-ABS	0.0418033	0.362295	0.693111
LUSC (n=501)	Eosinophil_XCELL	0.183498	5.54393e-05	0.00191159
MESO (n=87)	Eosinophil_CIBERSORT	0.0749337	0.495501	0.712265
MESO (n=87)	Eosinophil_CIBERSORT-ABS	0.0749337	0.495501	0.712265
MESO (n=87)	Eosinophil_XCELL	-0.221194	0.0419127	0.202044
OV (n=303)	Eosinophil_CIBERSORT	-0.0439125	0.490337	0.712265
OV (n=303)	Eosinophil_CIBERSORT-ABS	-0.0440896	0.488587	0.712265
OV (n=303)	Eosinophil_XCELL	0.0411959	0.51759	0.724627
PAAD (n=179)	Eosinophil_CIBERSORT	0.0968253	0.207731	0.506328
PAAD (n=179)	Eosinophil_CIBERSORT-ABS	0.0968253	0.207731	0.506328
PAAD (n=179)	Eosinophil_XCELL	0.22392	0.00323857	0.036272
PCPG (n=181)	Eosinophil_CIBERSORT	0.00353086	0.963879	0.981404
PCPG (n=181)	Eosinophil_CIBERSORT-ABS	0.00441371	0.954856	0.981137
PCPG (n=181)	Eosinophil_XCELL	0.00475555	0.951364	0.981137
PRAD (n=498)	Eosinophil_CIBERSORT	-0.0452863	0.356864	0.693111
PRAD (n=498)	Eosinophil_CIBERSORT-ABS	-0.0456899	0.35259	0.693111
PRAD (n=498)	Eosinophil_XCELL	0.162474	0.000881086	0.0170814
READ (n=166)	Eosinophil_CIBERSORT	-0.0451524	0.672601	0.856037
READ (n=166)	Eosinophil_CIBERSORT-ABS	-0.0401618	0.70704	0.870203
READ (n=166)	Eosinophil_XCELL	-0.190799	0.0716455	0.286582
SARC (n=260)	Eosinophil_CIBERSORT	-0.0498591	0.438158	0.712265
SARC (n=260)	Eosinophil_CIBERSORT-ABS	-0.0502824	0.434274	0.712265
SARC (n=260)	Eosinophil_XCELL	-0.0786553	0.220868	0.526324
SKCM (n=471)	Eosinophil_CIBERSORT	-0.112537	0.0160913	0.112639
SKCM (n=471)	Eosinophil_CIBERSORT-ABS	-0.109606	0.0190908	0.115545
SKCM (n=471)	Eosinophil_XCELL	0.00348111	0.94084	0.981137
SKCM-Metastasis (n=368)	Eosinophil_CIBERSORT	-0.0940626	0.0771548	0.297977
SKCM-Metastasis (n=368)	Eosinophil_CIBERSORT-ABS	-0.0911876	0.086678	0.315818
SKCM-Metastasis (n=368)	Eosinophil_XCELL	1.13836e-06	0.999983	0.999983
SKCM-Primary (n=103)	Eosinophil_CIBERSORT	-0.158881	0.110714	0.365257
SKCM-Primary (n=103)	Eosinophil_CIBERSORT-ABS	-0.158132	0.112427	0.365257
SKCM-Primary (n=103)	Eosinophil_XCELL	0.0266959	0.789977	0.935202
STAD (n=415)	Eosinophil_CIBERSORT	-0.057046	0.267948	0.566422
STAD (n=415)	Eosinophil_CIBERSORT-ABS	-0.0564757	0.272769	0.566422
STAD (n=415)	Eosinophil_XCELL	0.136853	0.00763033	0.0569731
TGCT (n=150)	Eosinophil_CIBERSORT	NA	NA	NA
TGCT (n=150)	Eosinophil_CIBERSORT-ABS	NA	NA	NA
TGCT (n=150)	Eosinophil_XCELL	0.0411664	0.620554	0.820185
THCA (n=509)	Eosinophil_CIBERSORT	-0.106024	0.0191429	0.115545
THCA (n=509)	Eosinophil_CIBERSORT-ABS	-0.105625	0.0196015	0.115545
THCA (n=509)	Eosinophil_XCELL	0.251479	1.78279e-08	1.99673e-06
THYM (n=120)	Eosinophil_CIBERSORT	NA	NA	NA
THYM (n=120)	Eosinophil_CIBERSORT-ABS	NA	NA	NA
THYM (n=120)	Eosinophil_XCELL	0.305091	0.000915074	0.0170814
UCEC (n=545)	Eosinophil_CIBERSORT	-0.143596	0.181968	0.485248
UCEC (n=545)	Eosinophil_CIBERSORT-ABS	-0.143596	0.181968	0.485248
UCEC (n=545)	Eosinophil_XCELL	0.283025	0.0075421	0.0569731
UCS (n=57)	Eosinophil_CIBERSORT	0.0663091	0.637108	0.820185
UCS (n=57)	Eosinophil_CIBERSORT-ABS	0.0663091	0.637108	0.820185
UCS (n=57)	Eosinophil_XCELL	0.133275	0.341415	0.693111
UVM (n=80)	Eosinophil_CIBERSORT	-0.139087	0.227665	0.531219
UVM (n=80)	Eosinophil_CIBERSORT-ABS	-0.135124	0.241318	0.551583
UVM (n=80)	Eosinophil_XCELL	-0.133074	0.248597	0.556858

## Sheet: Granulocyte-monocyte progenitor
cancer	infiltrates	rho	p	adj.p
ACC (n=79)	Granulocyte-monocyte progenitor_XCELL	-0.0873715	0.462324	0.81678
BLCA (n=408)	Granulocyte-monocyte progenitor_XCELL	-0.0413412	0.429118	0.81678
BRCA (n=1100)	Granulocyte-monocyte progenitor_XCELL	0.00894434	0.778215	0.898177
BRCA-Basal (n=191)	Granulocyte-monocyte progenitor_XCELL	0.0807849	0.289291	0.81678
BRCA-Her2 (n=82)	Granulocyte-monocyte progenitor_XCELL	0.0725719	0.544637	0.81678
BRCA-LumA (n=568)	Granulocyte-monocyte progenitor_XCELL	-0.0447488	0.309854	0.81678
BRCA-LumB (n=219)	Granulocyte-monocyte progenitor_XCELL	-0.0471707	0.51588	0.81678
CESC (n=306)	Granulocyte-monocyte progenitor_XCELL	-0.0397925	0.509545	0.81678
CHOL (n=36)	Granulocyte-monocyte progenitor_XCELL	-0.376424	0.0258292	0.344389
COAD (n=458)	Granulocyte-monocyte progenitor_XCELL	-0.0334545	0.580669	0.81678
DLBC (n=48)	Granulocyte-monocyte progenitor_XCELL	-0.150594	0.347308	0.81678
ESCA (n=185)	Granulocyte-monocyte progenitor_XCELL	-0.0167042	0.823875	0.898177
GBM (n=153)	Granulocyte-monocyte progenitor_XCELL	-0.0570438	0.507905	0.81678
HNSC (n=522)	Granulocyte-monocyte progenitor_XCELL	-0.00752334	0.8678	0.898177
HNSC-HPV- (n=422)	Granulocyte-monocyte progenitor_XCELL	-0.0063355	0.899483	0.899483
HNSC-HPV+ (n=98)	Granulocyte-monocyte progenitor_XCELL	-0.100591	0.348276	0.81678
KICH (n=66)	Granulocyte-monocyte progenitor_XCELL	0.0295364	0.815326	0.898177
KIRC (n=533)	Granulocyte-monocyte progenitor_XCELL	-0.0316199	0.498257	0.81678
KIRP (n=290)	Granulocyte-monocyte progenitor_XCELL	0.0631186	0.312534	0.81678
LGG (n=516)	Granulocyte-monocyte progenitor_XCELL	-0.0531678	0.245969	0.81678
LIHC (n=371)	Granulocyte-monocyte progenitor_XCELL	0.0288577	0.593221	0.81678
LUAD (n=515)	Granulocyte-monocyte progenitor_XCELL	-0.16775	0.000182741	0.00730966
LUSC (n=501)	Granulocyte-monocyte progenitor_XCELL	-0.00717953	0.875723	0.898177
MESO (n=87)	Granulocyte-monocyte progenitor_XCELL	-0.0670741	0.541912	0.81678
OV (n=303)	Granulocyte-monocyte progenitor_XCELL	-0.010693	0.866671	0.898177
PAAD (n=179)	Granulocyte-monocyte progenitor_XCELL	-0.0679317	0.37733	0.81678
PCPG (n=181)	Granulocyte-monocyte progenitor_XCELL	-0.0727602	0.350074	0.81678
PRAD (n=498)	Granulocyte-monocyte progenitor_XCELL	0.0700535	0.15379	0.81678
READ (n=166)	Granulocyte-monocyte progenitor_XCELL	0.0495548	0.642768	0.829379
SARC (n=260)	Granulocyte-monocyte progenitor_XCELL	-0.0662899	0.302401	0.81678
SKCM (n=471)	Granulocyte-monocyte progenitor_XCELL	0.0322732	0.49132	0.81678
SKCM-Metastasis (n=368)	Granulocyte-monocyte progenitor_XCELL	0.0296485	0.578222	0.81678
SKCM-Primary (n=103)	Granulocyte-monocyte progenitor_XCELL	0.0363538	0.716792	0.89599
STAD (n=415)	Granulocyte-monocyte progenitor_XCELL	-0.00900328	0.861316	0.898177
TGCT (n=150)	Granulocyte-monocyte progenitor_XCELL	-0.0549917	0.508261	0.81678
THCA (n=509)	Granulocyte-monocyte progenitor_XCELL	0.0654405	0.148889	0.81678
THYM (n=120)	Granulocyte-monocyte progenitor_XCELL	-0.075336	0.423594	0.81678
UCEC (n=545)	Granulocyte-monocyte progenitor_XCELL	0.054723	0.612585	0.81678
UCS (n=57)	Granulocyte-monocyte progenitor_XCELL	-0.122466	0.382337	0.81678
UVM (n=80)	Granulocyte-monocyte progenitor_XCELL	0.370949	0.000896431	0.0179286

## Sheet: Hematopoietic stem cell
cancer	infiltrates	rho	p	adj.p
ACC (n=79)	Hematopoietic stem cell_XCELL	0.0245607	0.836591	0.858042
BLCA (n=408)	Hematopoietic stem cell_XCELL	0.00233629	0.964374	0.964374
BRCA (n=1100)	Hematopoietic stem cell_XCELL	0.106297	0.000789064	0.0157813
BRCA-Basal (n=191)	Hematopoietic stem cell_XCELL	0.110565	0.146391	0.390377
BRCA-Her2 (n=82)	Hematopoietic stem cell_XCELL	-0.344469	0.00304643	0.0272567
BRCA-LumA (n=568)	Hematopoietic stem cell_XCELL	0.0166041	0.706433	0.826037
BRCA-LumB (n=219)	Hematopoietic stem cell_XCELL	-0.112436	0.12049	0.384105
CESC (n=306)	Hematopoietic stem cell_XCELL	0.033661	0.576944	0.769258
CHOL (n=36)	Hematopoietic stem cell_XCELL	-0.0544166	0.756203	0.826037
COAD (n=458)	Hematopoietic stem cell_XCELL	-0.0125048	0.836453	0.858042
DLBC (n=48)	Hematopoietic stem cell_XCELL	-0.10543	0.511802	0.730627
ESCA (n=185)	Hematopoietic stem cell_XCELL	0.113552	0.129076	0.384105
GBM (n=153)	Hematopoietic stem cell_XCELL	0.0409691	0.634547	0.793184
HNSC (n=522)	Hematopoietic stem cell_XCELL	0.0572881	0.204612	0.464404
HNSC-HPV- (n=422)	Hematopoietic stem cell_XCELL	0.0613821	0.220592	0.464404
HNSC-HPV+ (n=98)	Hematopoietic stem cell_XCELL	-0.0897004	0.40318	0.645087
KICH (n=66)	Hematopoietic stem cell_XCELL	-0.234454	0.0601293	0.300646
KIRC (n=533)	Hematopoietic stem cell_XCELL	-0.0556211	0.233294	0.466589
KIRP (n=290)	Hematopoietic stem cell_XCELL	-0.503037	5.92333e-18	2.36933e-16
LGG (n=516)	Hematopoietic stem cell_XCELL	-0.13369	0.00340709	0.0272567
LIHC (n=371)	Hematopoietic stem cell_XCELL	0.0266141	0.622275	0.793184
LUAD (n=515)	Hematopoietic stem cell_XCELL	0.0135506	0.764084	0.826037
LUSC (n=501)	Hematopoietic stem cell_XCELL	-0.0686345	0.134437	0.384105
MESO (n=87)	Hematopoietic stem cell_XCELL	-0.153383	0.161068	0.40267
OV (n=303)	Hematopoietic stem cell_XCELL	-0.0400122	0.529705	0.730627
PAAD (n=179)	Hematopoietic stem cell_XCELL	0.0666391	0.386495	0.644158
PCPG (n=181)	Hematopoietic stem cell_XCELL	-0.073746	0.343567	0.597508
PRAD (n=498)	Hematopoietic stem cell_XCELL	-0.0809908	0.0990176	0.384105
READ (n=166)	Hematopoietic stem cell_XCELL	-0.0399462	0.708542	0.826037
SARC (n=260)	Hematopoietic stem cell_XCELL	0.1869	0.00338585	0.0272567
SKCM (n=471)	Hematopoietic stem cell_XCELL	0.0707414	0.131036	0.384105
SKCM-Metastasis (n=368)	Hematopoietic stem cell_XCELL	0.107164	0.0439103	0.250916
SKCM-Primary (n=103)	Hematopoietic stem cell_XCELL	-0.0794436	0.427365	0.649895
STAD (n=415)	Hematopoietic stem cell_XCELL	-0.0398955	0.438679	0.649895
TGCT (n=150)	Hematopoietic stem cell_XCELL	-0.128051	0.122189	0.384105
THCA (n=509)	Hematopoietic stem cell_XCELL	-0.0557105	0.219265	0.464404
THYM (n=120)	Hematopoietic stem cell_XCELL	0.232037	0.0125853	0.0839018
UCEC (n=545)	Hematopoietic stem cell_XCELL	0.119886	0.265893	0.506463
UCS (n=57)	Hematopoietic stem cell_XCELL	-0.0465507	0.74065	0.826037
UVM (n=80)	Hematopoietic stem cell_XCELL	-0.124537	0.280525	0.510045

## Sheet: Macrophage
cancer	infiltrates	rho	p	adj.p
ACC (n=79)	Macrophage M0_CIBERSORT	0.20266	0.0855178	0.186584
ACC (n=79)	Macrophage M0_CIBERSORT-ABS	0.194485	0.0991917	0.208825
ACC (n=79)	Macrophage M1_CIBERSORT	0.265429	0.0232346	0.0722232
ACC (n=79)	Macrophage M1_CIBERSORT-ABS	0.30514	0.00866385	0.0318915
ACC (n=79)	Macrophage M1_QUANTISEQ	0.257879	0.0276167	0.0812256
ACC (n=79)	Macrophage M1_XCELL	-0.198387	0.0924654	0.197435
ACC (n=79)	Macrophage M2_CIBERSORT	-0.0396029	0.739393	0.81252
ACC (n=79)	Macrophage M2_CIBERSORT-ABS	0.237645	0.0429192	0.110998
ACC (n=79)	Macrophage M2_QUANTISEQ	0.176107	0.136128	0.261873
ACC (n=79)	Macrophage M2_TIDE	-0.134925	0.255073	0.407031
ACC (n=79)	Macrophage M2_XCELL	-0.101985	0.390582	0.533826
ACC (n=79)	Macrophage_EPIC	0.180682	0.126086	0.249674
ACC (n=79)	Macrophage_TIMER	0.26697	0.0224164	0.0700511
ACC (n=79)	Macrophage_XCELL	-0.0978063	0.410388	0.550857
ACC (n=79)	Macrophage/Monocyte_MCPCOUNTER	0.348883	0.00248575	0.0114727
BLCA (n=408)	Macrophage M0_CIBERSORT	-0.0646581	0.215926	0.363921
BLCA (n=408)	Macrophage M0_CIBERSORT-ABS	-0.0657912	0.207971	0.355505
BLCA (n=408)	Macrophage M1_CIBERSORT	-0.0880545	0.0916594	0.196413
BLCA (n=408)	Macrophage M1_CIBERSORT-ABS	-0.0594894	0.254983	0.407031
BLCA (n=408)	Macrophage M1_QUANTISEQ	-0.149849	0.00396285	0.0158116
BLCA (n=408)	Macrophage M1_XCELL	-0.179865	0.000526342	0.00306607
BLCA (n=408)	Macrophage M2_CIBERSORT	-0.0375847	0.472264	0.60289
BLCA (n=408)	Macrophage M2_CIBERSORT-ABS	-0.0202982	0.69794	0.779822
BLCA (n=408)	Macrophage M2_QUANTISEQ	0.0793072	0.128865	0.254339
BLCA (n=408)	Macrophage M2_TIDE	0.208092	5.76014e-05	0.000523649
BLCA (n=408)	Macrophage M2_XCELL	-0.0461233	0.377637	0.519685
BLCA (n=408)	Macrophage_EPIC	-0.0721476	0.167241	0.301335
BLCA (n=408)	Macrophage_TIMER	0.0477523	0.361005	0.507483
BLCA (n=408)	Macrophage_XCELL	-0.209364	5.17495e-05	0.000486454
BLCA (n=408)	Macrophage/Monocyte_MCPCOUNTER	-0.131662	0.0114672	0.0402357
BRCA (n=1100)	Macrophage M0_CIBERSORT	-0.20191	1.32695e-10	8.84631e-09
BRCA (n=1100)	Macrophage M0_CIBERSORT-ABS	-0.160707	3.51539e-07	6.80397e-06
BRCA (n=1100)	Macrophage M1_CIBERSORT	-0.0535469	0.0915457	0.196413
BRCA (n=1100)	Macrophage M1_CIBERSORT-ABS	0.0332368	0.295168	0.443862
BRCA (n=1100)	Macrophage M1_QUANTISEQ	-0.10355	0.00107781	0.00567696
BRCA (n=1100)	Macrophage M1_XCELL	-0.311735	7.66256e-24	4.59754e-21
BRCA (n=1100)	Macrophage M2_CIBERSORT	-0.00338192	0.915193	0.933785
BRCA (n=1100)	Macrophage M2_CIBERSORT-ABS	0.110954	0.000457373	0.00269043
BRCA (n=1100)	Macrophage M2_QUANTISEQ	0.217474	4.17983e-12	3.13488e-10
BRCA (n=1100)	Macrophage M2_TIDE	0.126436	6.40716e-05	0.000565338
BRCA (n=1100)	Macrophage M2_XCELL	-0.0931027	0.00330327	0.0143154
BRCA (n=1100)	Macrophage_EPIC	-0.0941442	0.00296809	0.0132764
BRCA (n=1100)	Macrophage_TIMER	0.00746957	0.814049	0.860326
BRCA (n=1100)	Macrophage_XCELL	-0.255611	2.72171e-16	5.44342e-14
BRCA (n=1100)	Macrophage/Monocyte_MCPCOUNTER	-0.12218	0.000112606	0.000855238
BRCA-Basal (n=191)	Macrophage M0_CIBERSORT	-0.0877727	0.249452	0.403427
BRCA-Basal (n=191)	Macrophage M0_CIBERSORT-ABS	0.0182975	0.810609	0.860326
BRCA-Basal (n=191)	Macrophage M1_CIBERSORT	0.201134	0.00778477	0.0288325
BRCA-Basal (n=191)	Macrophage M1_CIBERSORT-ABS	0.242278	0.00127761	0.00649634
BRCA-Basal (n=191)	Macrophage M1_QUANTISEQ	-0.117699	0.121925	0.244485
BRCA-Basal (n=191)	Macrophage M1_XCELL	-0.0809422	0.28835	0.441352
BRCA-Basal (n=191)	Macrophage M2_CIBERSORT	-0.148367	0.0507228	0.127873
BRCA-Basal (n=191)	Macrophage M2_CIBERSORT-ABS	0.0762271	0.31745	0.469137
BRCA-Basal (n=191)	Macrophage M2_QUANTISEQ	0.0908732	0.233054	0.387347
BRCA-Basal (n=191)	Macrophage M2_TIDE	-0.0263474	0.730018	0.80665
BRCA-Basal (n=191)	Macrophage M2_XCELL	0.02029	0.790438	0.849933
BRCA-Basal (n=191)	Macrophage_EPIC	0.0387229	0.611945	0.718527
BRCA-Basal (n=191)	Macrophage_TIMER	0.0496734	0.515101	0.64522
BRCA-Basal (n=191)	Macrophage_XCELL	-0.0752978	0.323403	0.472763
BRCA-Basal (n=191)	Macrophage/Monocyte_MCPCOUNTER	-0.00430187	0.955074	0.956668
BRCA-Her2 (n=82)	Macrophage M0_CIBERSORT	-0.0232046	0.846585	0.880677
BRCA-Her2 (n=82)	Macrophage M0_CIBERSORT-ABS	0.144742	0.225099	0.37797
BRCA-Her2 (n=82)	Macrophage M1_CIBERSORT	0.21883	0.0647782	0.149488
BRCA-Her2 (n=82)	Macrophage M1_CIBERSORT-ABS	0.337514	0.00373906	0.0153578
BRCA-Her2 (n=82)	Macrophage M1_QUANTISEQ	0.0113497	0.924614	0.937109
BRCA-Her2 (n=82)	Macrophage M1_XCELL	-0.0234639	0.844892	0.880677
BRCA-Her2 (n=82)	Macrophage M2_CIBERSORT	-0.119911	0.315719	0.467731
BRCA-Her2 (n=82)	Macrophage M2_CIBERSORT-ABS	0.1868	0.116143	0.234632
BRCA-Her2 (n=82)	Macrophage M2_QUANTISEQ	0.299303	0.0106475	0.0378019
BRCA-Her2 (n=82)	Macrophage M2_TIDE	-0.100683	0.400062	0.5404
BRCA-Her2 (n=82)	Macrophage M2_XCELL	-0.251299	0.0332279	0.0922142
BRCA-Her2 (n=82)	Macrophage_EPIC	0.168843	0.156248	0.287572
BRCA-Her2 (n=82)	Macrophage_TIMER	0.0372648	0.755971	0.82553
BRCA-Her2 (n=82)	Macrophage_XCELL	-0.0658418	0.582659	0.694852
BRCA-Her2 (n=82)	Macrophage/Monocyte_MCPCOUNTER	-0.0483656	0.686618	0.772391
BRCA-LumA (n=568)	Macrophage M0_CIBERSORT	-0.166813	0.000138699	0.0010274
BRCA-LumA (n=568)	Macrophage M0_CIBERSORT-ABS	-0.141598	0.00124623	0.00639094
BRCA-LumA (n=568)	Macrophage M1_CIBERSORT	-0.0495549	0.260706	0.41056
BRCA-LumA (n=568)	Macrophage M1_CIBERSORT-ABS	0.0550721	0.211253	0.359071
BRCA-LumA (n=568)	Macrophage M1_QUANTISEQ	-0.0336698	0.444906	0.580313
BRCA-LumA (n=568)	Macrophage M1_XCELL	-0.343953	8.37329e-16	1.25599e-13
BRCA-LumA (n=568)	Macrophage M2_CIBERSORT	-0.0646517	0.142103	0.270672
BRCA-LumA (n=568)	Macrophage M2_CIBERSORT-ABS	0.104393	0.0175781	0.0568773
BRCA-LumA (n=568)	Macrophage M2_QUANTISEQ	0.0973592	0.0268549	0.0794541
BRCA-LumA (n=568)	Macrophage M2_TIDE	0.0745351	0.0904546	0.195931
BRCA-LumA (n=568)	Macrophage M2_XCELL	-0.177006	5.18885e-05	0.000486454
BRCA-LumA (n=568)	Macrophage_EPIC	-0.132801	0.00248075	0.0114727
BRCA-LumA (n=568)	Macrophage_TIMER	-0.0820023	0.0624391	0.146863
BRCA-LumA (n=568)	Macrophage_XCELL	-0.319093	1.06126e-13	1.06126e-11
BRCA-LumA (n=568)	Macrophage/Monocyte_MCPCOUNTER	-0.0634243	0.149845	0.280085
BRCA-LumB (n=219)	Macrophage M0_CIBERSORT	-0.160959	0.0257267	0.0767962
BRCA-LumB (n=219)	Macrophage M0_CIBERSORT-ABS	-0.0298217	0.681355	0.768445
BRCA-LumB (n=219)	Macrophage M1_CIBERSORT	0.137732	0.0567677	0.137341
BRCA-LumB (n=219)	Macrophage M1_CIBERSORT-ABS	0.240949	0.000760944	0.00430723
BRCA-LumB (n=219)	Macrophage M1_QUANTISEQ	0.0649787	0.370553	0.513468
BRCA-LumB (n=219)	Macrophage M1_XCELL	-0.00987586	0.891858	0.917864
BRCA-LumB (n=219)	Macrophage M2_CIBERSORT	-0.0825923	0.254742	0.407031
BRCA-LumB (n=219)	Macrophage M2_CIBERSORT-ABS	0.207513	0.00387569	0.0156068
BRCA-LumB (n=219)	Macrophage M2_QUANTISEQ	0.133304	0.0652868	0.150084
BRCA-LumB (n=219)	Macrophage M2_TIDE	-0.082201	0.257008	0.407949
BRCA-LumB (n=219)	Macrophage M2_XCELL	-0.0311502	0.667985	0.758409
BRCA-LumB (n=219)	Macrophage_EPIC	0.13381	0.0642639	0.148874
BRCA-LumB (n=219)	Macrophage_TIMER	-0.0651607	0.369211	0.513468
BRCA-LumB (n=219)	Macrophage_XCELL	0.0055777	0.938796	0.946685
BRCA-LumB (n=219)	Macrophage/Monocyte_MCPCOUNTER	0.143374	0.0472633	0.120672
CESC (n=306)	Macrophage M0_CIBERSORT	-0.187307	0.00174169	0.0083601
CESC (n=306)	Macrophage M0_CIBERSORT-ABS	-0.143882	0.0165605	0.054595
CESC (n=306)	Macrophage M1_CIBERSORT	-0.0397299	0.510212	0.641699
CESC (n=306)	Macrophage M1_CIBERSORT-ABS	-0.00403786	0.946662	0.951419
CESC (n=306)	Macrophage M1_QUANTISEQ	-0.173375	0.00379845	0.0153991
CESC (n=306)	Macrophage M1_XCELL	-0.313212	1.01586e-07	2.3443e-06
CESC (n=306)	Macrophage M2_CIBERSORT	-0.196548	0.00100702	0.00544335
CESC (n=306)	Macrophage M2_CIBERSORT-ABS	-0.0495462	0.411424	0.551015
CESC (n=306)	Macrophage M2_QUANTISEQ	0.0764957	0.204354	0.351324
CESC (n=306)	Macrophage M2_TIDE	0.132242	0.0277601	0.081226
CESC (n=306)	Macrophage M2_XCELL	-0.176795	0.00315268	0.0139089
CESC (n=306)	Macrophage_EPIC	-0.210778	0.000412509	0.00250005
CESC (n=306)	Macrophage_TIMER	0.056259	0.350902	0.497733
CESC (n=306)	Macrophage_XCELL	-0.260905	1.08689e-05	0.000144918
CESC (n=306)	Macrophage/Monocyte_MCPCOUNTER	-0.0442784	0.462969	0.596098
CHOL (n=36)	Macrophage M0_CIBERSORT	0.157675	0.365668	0.512619
CHOL (n=36)	Macrophage M0_CIBERSORT-ABS	0.185618	0.285718	0.438442
CHOL (n=36)	Macrophage M1_CIBERSORT	-0.182395	0.294314	0.443689
CHOL (n=36)	Macrophage M1_CIBERSORT-ABS	-0.303562	0.0762661	0.168855
CHOL (n=36)	Macrophage M1_QUANTISEQ	-0.0570965	0.744587	0.815241
CHOL (n=36)	Macrophage M1_XCELL	-0.435663	0.00889824	0.0323572
CHOL (n=36)	Macrophage M2_CIBERSORT	-0.171125	0.325657	0.472882
CHOL (n=36)	Macrophage M2_CIBERSORT-ABS	-0.2805	0.102648	0.213849
CHOL (n=36)	Macrophage M2_QUANTISEQ	-0.123522	0.479602	0.608998
CHOL (n=36)	Macrophage M2_TIDE	0.363546	0.0318155	0.090044
CHOL (n=36)	Macrophage M2_XCELL	-0.506809	0.00189052	0.00900249
CHOL (n=36)	Macrophage_EPIC	-0.0975443	0.577217	0.692687
CHOL (n=36)	Macrophage_TIMER	-0.210197	0.225522	0.37797
CHOL (n=36)	Macrophage_XCELL	-0.534909	0.000930917	0.00512431
CHOL (n=36)	Macrophage/Monocyte_MCPCOUNTER	0.0111261	0.949421	0.952596
COAD (n=458)	Macrophage M0_CIBERSORT	0.0934145	0.122243	0.244485
COAD (n=458)	Macrophage M0_CIBERSORT-ABS	0.136632	0.0234451	0.0722232
COAD (n=458)	Macrophage M1_CIBERSORT	-0.103051	0.0880712	0.191459
COAD (n=458)	Macrophage M1_CIBERSORT-ABS	-0.0347043	0.566606	0.688443
COAD (n=458)	Macrophage M1_QUANTISEQ	-0.108195	0.0732459	0.163374
COAD (n=458)	Macrophage M1_XCELL	-0.0701639	0.246184	0.401388
COAD (n=458)	Macrophage M2_CIBERSORT	-0.110477	0.0673521	0.153373
COAD (n=458)	Macrophage M2_CIBERSORT-ABS	0.0220331	0.716039	0.795598
COAD (n=458)	Macrophage M2_QUANTISEQ	0.173134	0.00397925	0.0158116
COAD (n=458)	Macrophage M2_TIDE	0.00725112	0.884192	0.913107
COAD (n=458)	Macrophage M2_XCELL	-0.0460123	0.447282	0.582146
COAD (n=458)	Macrophage_EPIC	0.014217	0.814442	0.860326
COAD (n=458)	Macrophage_TIMER	-0.0260227	0.667454	0.758409
COAD (n=458)	Macrophage_XCELL	-0.071171	0.239453	0.393882
COAD (n=458)	Macrophage/Monocyte_MCPCOUNTER	0.0711471	0.239612	0.393882
DLBC (n=48)	Macrophage M0_CIBERSORT	-0.389764	0.0117677	0.0410502
DLBC (n=48)	Macrophage M0_CIBERSORT-ABS	-0.150386	0.347981	0.49686
DLBC (n=48)	Macrophage M1_CIBERSORT	0.112033	0.485566	0.61464
DLBC (n=48)	Macrophage M1_CIBERSORT-ABS	0.210113	0.187321	0.330566
DLBC (n=48)	Macrophage M1_QUANTISEQ	0.0989173	0.538354	0.664635
DLBC (n=48)	Macrophage M1_XCELL	-0.177769	0.266156	0.416955
DLBC (n=48)	Macrophage M2_CIBERSORT	0.129103	0.421124	0.559014
DLBC (n=48)	Macrophage M2_CIBERSORT-ABS	0.447929	0.0033164	0.0143154
DLBC (n=48)	Macrophage M2_QUANTISEQ	0.0742165	0.644685	0.745301
DLBC (n=48)	Macrophage M2_TIDE	-0.162142	0.311141	0.463237
DLBC (n=48)	Macrophage M2_XCELL	-0.251435	0.112791	0.230971
DLBC (n=48)	Macrophage_EPIC	-0.189471	0.235437	0.390227
DLBC (n=48)	Macrophage_TIMER	0.119036	0.458528	0.592924
DLBC (n=48)	Macrophage_XCELL	-0.156164	0.329555	0.476464
DLBC (n=48)	Macrophage/Monocyte_MCPCOUNTER	0.130021	0.417802	0.557069
ESCA (n=185)	Macrophage M0_CIBERSORT	-0.10083	0.178047	0.317941
ESCA (n=185)	Macrophage M0_CIBERSORT-ABS	0.0284874	0.704233	0.785389
ESCA (n=185)	Macrophage M1_CIBERSORT	0.166405	0.0255758	0.0767275
ESCA (n=185)	Macrophage M1_CIBERSORT-ABS	0.236884	0.00136626	0.00677483
ESCA (n=185)	Macrophage M1_QUANTISEQ	0.141722	0.0577292	0.13855
ESCA (n=185)	Macrophage M1_XCELL	0.0845493	0.259123	0.409247
ESCA (n=185)	Macrophage M2_CIBERSORT	0.06846	0.361158	0.507483
ESCA (n=185)	Macrophage M2_CIBERSORT-ABS	0.192704	0.00954956	0.0343098
ESCA (n=185)	Macrophage M2_QUANTISEQ	0.112958	0.131103	0.256974
ESCA (n=185)	Macrophage M2_TIDE	-0.0874483	0.243087	0.397417
ESCA (n=185)	Macrophage M2_XCELL	0.170189	0.0223649	0.0700511
ESCA (n=185)	Macrophage_EPIC	0.117024	0.117704	0.236988
ESCA (n=185)	Macrophage_TIMER	0.148746	0.0462789	0.119173
ESCA (n=185)	Macrophage_XCELL	0.0394678	0.598866	0.708717
ESCA (n=185)	Macrophage/Monocyte_MCPCOUNTER	0.207418	0.00520813	0.0200313
GBM (n=153)	Macrophage M0_CIBERSORT	0.00903813	0.916517	0.933785
GBM (n=153)	Macrophage M0_CIBERSORT-ABS	0.0267055	0.756735	0.82553
GBM (n=153)	Macrophage M1_CIBERSORT	0.00836423	0.922722	0.936774
GBM (n=153)	Macrophage M1_CIBERSORT-ABS	0.103793	0.227432	0.379053
GBM (n=153)	Macrophage M1_QUANTISEQ	-0.131432	0.125788	0.249674
GBM (n=153)	Macrophage M1_XCELL	-0.204535	0.016508	0.054595
GBM (n=153)	Macrophage M2_CIBERSORT	0.0736971	0.392073	0.534645
GBM (n=153)	Macrophage M2_CIBERSORT-ABS	0.33885	5.11545e-05	0.000486454
GBM (n=153)	Macrophage M2_QUANTISEQ	-0.208849	0.014318	0.0479933
GBM (n=153)	Macrophage M2_TIDE	-0.0796415	0.354909	0.501048
GBM (n=153)	Macrophage M2_XCELL	-0.186281	0.0292946	0.0840992
GBM (n=153)	Macrophage_EPIC	-0.193508	0.0234725	0.0722232
GBM (n=153)	Macrophage_TIMER	-0.100451	0.242833	0.397417
GBM (n=153)	Macrophage_XCELL	-0.334709	6.39591e-05	0.000565338
GBM (n=153)	Macrophage/Monocyte_MCPCOUNTER	0.21335	0.0123075	0.0421972
HNSC (n=522)	Macrophage M0_CIBERSORT	-0.0713199	0.11412	0.232899
HNSC (n=522)	Macrophage M0_CIBERSORT-ABS	0.0738602	0.101763	0.212744
HNSC (n=522)	Macrophage M1_CIBERSORT	0.0860686	0.0564196	0.137341
HNSC (n=522)	Macrophage M1_CIBERSORT-ABS	0.189645	2.29239e-05	0.000269693
HNSC (n=522)	Macrophage M1_QUANTISEQ	-0.0383448	0.396061	0.536426
HNSC (n=522)	Macrophage M1_XCELL	-0.037962	0.400797	0.5404
HNSC (n=522)	Macrophage M2_CIBERSORT	-0.110559	0.0141433	0.0476739
HNSC (n=522)	Macrophage M2_CIBERSORT-ABS	0.0991403	0.0278876	0.081226
HNSC (n=522)	Macrophage M2_QUANTISEQ	0.18929	2.37631e-05	0.00027419
HNSC (n=522)	Macrophage M2_TIDE	0.0400541	0.375327	0.517692
HNSC (n=522)	Macrophage M2_XCELL	0.0121417	0.788206	0.849054
HNSC (n=522)	Macrophage_EPIC	0.067278	0.136174	0.261873
HNSC (n=522)	Macrophage_TIMER	-0.0989082	0.0282577	0.0819063
HNSC (n=522)	Macrophage_XCELL	-0.0422706	0.349458	0.49686
HNSC (n=522)	Macrophage/Monocyte_MCPCOUNTER	0.024766	0.583676	0.694852
HNSC-HPV- (n=422)	Macrophage M0_CIBERSORT	0.0398961	0.426183	0.56448
HNSC-HPV- (n=422)	Macrophage M0_CIBERSORT-ABS	0.144561	0.00376266	0.0153578
HNSC-HPV- (n=422)	Macrophage M1_CIBERSORT	0.0147899	0.76808	0.83336
HNSC-HPV- (n=422)	Macrophage M1_CIBERSORT-ABS	0.0945234	0.0589211	0.140288
HNSC-HPV- (n=422)	Macrophage M1_QUANTISEQ	-0.0434701	0.385892	0.52862
HNSC-HPV- (n=422)	Macrophage M1_XCELL	-0.0527951	0.292189	0.443689
HNSC-HPV- (n=422)	Macrophage M2_CIBERSORT	-0.0494504	0.323879	0.472763
HNSC-HPV- (n=422)	Macrophage M2_CIBERSORT-ABS	0.0811574	0.105073	0.218144
HNSC-HPV- (n=422)	Macrophage M2_QUANTISEQ	0.162176	0.00113412	0.00591713
HNSC-HPV- (n=422)	Macrophage M2_TIDE	0.0645602	0.19757	0.345603
HNSC-HPV- (n=422)	Macrophage M2_XCELL	-0.0322876	0.51964	0.6482
HNSC-HPV- (n=422)	Macrophage_EPIC	0.004471	0.92897	0.939936
HNSC-HPV- (n=422)	Macrophage_TIMER	-0.0497428	0.321023	0.472093
HNSC-HPV- (n=422)	Macrophage_XCELL	-0.0519776	0.299736	0.449288
HNSC-HPV- (n=422)	Macrophage/Monocyte_MCPCOUNTER	-0.0329411	0.51122	0.641699
HNSC-HPV+ (n=98)	Macrophage M0_CIBERSORT	-0.340908	0.00107862	0.00567696
HNSC-HPV+ (n=98)	Macrophage M0_CIBERSORT-ABS	-0.160507	0.132948	0.25746
HNSC-HPV+ (n=98)	Macrophage M1_CIBERSORT	0.342152	0.00103119	0.00552422
HNSC-HPV+ (n=98)	Macrophage M1_CIBERSORT-ABS	0.466526	4.06461e-06	5.94821e-05
HNSC-HPV+ (n=98)	Macrophage M1_QUANTISEQ	0.0506815	0.637161	0.738562
HNSC-HPV+ (n=98)	Macrophage M1_XCELL	0.0207547	0.846918	0.880677
HNSC-HPV+ (n=98)	Macrophage M2_CIBERSORT	-0.368117	0.000386403	0.00241502
HNSC-HPV+ (n=98)	Macrophage M2_CIBERSORT-ABS	0.0259323	0.809379	0.860326
HNSC-HPV+ (n=98)	Macrophage M2_QUANTISEQ	0.238381	0.0244724	0.074645
HNSC-HPV+ (n=98)	Macrophage M2_TIDE	-0.133328	0.21291	0.360864
HNSC-HPV+ (n=98)	Macrophage M2_XCELL	0.161108	0.131485	0.256974
HNSC-HPV+ (n=98)	Macrophage_EPIC	0.250868	0.0177268	0.0568773
HNSC-HPV+ (n=98)	Macrophage_TIMER	-0.285326	0.00672233	0.0255279
HNSC-HPV+ (n=98)	Macrophage_XCELL	0.0161546	0.880561	0.910926
HNSC-HPV+ (n=98)	Macrophage/Monocyte_MCPCOUNTER	0.220213	0.0381126	0.100296
KICH (n=66)	Macrophage M0_CIBERSORT	-0.260816	0.0358669	0.0960972
KICH (n=66)	Macrophage M0_CIBERSORT-ABS	-0.231675	0.0633211	0.147258
KICH (n=66)	Macrophage M1_CIBERSORT	-0.0385004	0.760754	0.826907
KICH (n=66)	Macrophage M1_CIBERSORT-ABS	0.0697064	0.581114	0.694558
KICH (n=66)	Macrophage M1_QUANTISEQ	-0.0895259	0.478199	0.608998
KICH (n=66)	Macrophage M1_XCELL	0.0785066	0.534192	0.660856
KICH (n=66)	Macrophage M2_CIBERSORT	-0.124107	0.324631	0.472763
KICH (n=66)	Macrophage M2_CIBERSORT-ABS	0.0685293	0.58753	0.698055
KICH (n=66)	Macrophage M2_QUANTISEQ	-0.172738	0.16882	0.30327
KICH (n=66)	Macrophage M2_TIDE	-0.0433914	0.731443	0.806738
KICH (n=66)	Macrophage M2_XCELL	-0.0595538	0.637469	0.738562
KICH (n=66)	Macrophage_EPIC	0.0630035	0.618068	0.724298
KICH (n=66)	Macrophage_TIMER	0.124752	0.322105	0.472526
KICH (n=66)	Macrophage_XCELL	-0.0491563	0.697382	0.779822
KICH (n=66)	Macrophage/Monocyte_MCPCOUNTER	0.0528203	0.676035	0.764058
KIRC (n=533)	Macrophage M0_CIBERSORT	-0.172659	0.000195248	0.00137822
KIRC (n=533)	Macrophage M0_CIBERSORT-ABS	-0.166655	0.000326045	0.0021117
KIRC (n=533)	Macrophage M1_CIBERSORT	0.0584227	0.210551	0.358893
KIRC (n=533)	Macrophage M1_CIBERSORT-ABS	0.162898	0.000445491	0.00264648
KIRC (n=533)	Macrophage M1_QUANTISEQ	0.0346903	0.457461	0.592822
KIRC (n=533)	Macrophage M1_XCELL	-0.233127	4.15384e-07	7.55244e-06
KIRC (n=533)	Macrophage M2_CIBERSORT	-0.090571	0.0519729	0.129932
KIRC (n=533)	Macrophage M2_CIBERSORT-ABS	0.11098	0.0171374	0.0560417
KIRC (n=533)	Macrophage M2_QUANTISEQ	-0.0344197	0.46098	0.594813
KIRC (n=533)	Macrophage M2_TIDE	-0.118717	0.0107396	0.0379043
KIRC (n=533)	Macrophage M2_XCELL	-0.182772	7.91598e-05	0.000659665
KIRC (n=533)	Macrophage_EPIC	-0.0493036	0.290803	0.442847
KIRC (n=533)	Macrophage_TIMER	-0.0988092	0.0339255	0.0929466
KIRC (n=533)	Macrophage_XCELL	-0.211558	4.6062e-06	6.58028e-05
KIRC (n=533)	Macrophage/Monocyte_MCPCOUNTER	0.326039	7.05186e-13	6.04445e-11
KIRP (n=290)	Macrophage M0_CIBERSORT	-0.223897	0.000288978	0.00194816
KIRP (n=290)	Macrophage M0_CIBERSORT-ABS	-0.223601	0.00029452	0.00196347
KIRP (n=290)	Macrophage M1_CIBERSORT	-0.257206	2.8915e-05	0.000321277
KIRP (n=290)	Macrophage M1_CIBERSORT-ABS	-0.217625	0.000430105	0.00258063
KIRP (n=290)	Macrophage M1_QUANTISEQ	-0.161656	0.00929234	0.0335868
KIRP (n=290)	Macrophage M1_XCELL	-0.275638	7.01461e-06	9.56538e-05
KIRP (n=290)	Macrophage M2_CIBERSORT	-0.235047	0.000138623	0.0010274
KIRP (n=290)	Macrophage M2_CIBERSORT-ABS	-0.07947	0.203269	0.351286
KIRP (n=290)	Macrophage M2_QUANTISEQ	-0.211676	0.000620773	0.00358138
KIRP (n=290)	Macrophage M2_TIDE	0.0878434	0.159474	0.292612
KIRP (n=290)	Macrophage M2_XCELL	-0.317392	1.9026e-07	3.8052e-06
KIRP (n=290)	Macrophage_EPIC	-0.179855	0.00374899	0.0153578
KIRP (n=290)	Macrophage_TIMER	-0.10212	0.101713	0.212744
KIRP (n=290)	Macrophage_XCELL	-0.319054	1.6285e-07	3.48965e-06
KIRP (n=290)	Macrophage/Monocyte_MCPCOUNTER	0.259096	2.51259e-05	0.000284444
LGG (n=516)	Macrophage M0_CIBERSORT	-0.0604698	0.186898	0.330566
LGG (n=516)	Macrophage M0_CIBERSORT-ABS	-0.0608988	0.183785	0.326246
LGG (n=516)	Macrophage M1_CIBERSORT	-0.0817273	0.0742404	0.164979
LGG (n=516)	Macrophage M1_CIBERSORT-ABS	-0.098649	0.0310525	0.0883009
LGG (n=516)	Macrophage M1_QUANTISEQ	-0.161349	0.000397706	0.00246004
LGG (n=516)	Macrophage M1_XCELL	-0.257229	1.16067e-08	3.49437e-07
LGG (n=516)	Macrophage M2_CIBERSORT	-0.135529	0.0029872	0.0132764
LGG (n=516)	Macrophage M2_CIBERSORT-ABS	-0.137074	0.00267137	0.0121426
LGG (n=516)	Macrophage M2_QUANTISEQ	-0.272761	1.33474e-09	5.00527e-08
LGG (n=516)	Macrophage M2_TIDE	0.257202	1.16479e-08	3.49437e-07
LGG (n=516)	Macrophage M2_XCELL	-0.371507	4.32583e-17	1.29775e-14
LGG (n=516)	Macrophage_EPIC	-0.18302	5.69837e-05	0.000523649
LGG (n=516)	Macrophage_TIMER	0.0585043	0.20166	0.350712
LGG (n=516)	Macrophage_XCELL	-0.331907	9.35041e-14	1.06126e-11
LGG (n=516)	Macrophage/Monocyte_MCPCOUNTER	0.178229	8.93376e-05	0.000724359
LIHC (n=371)	Macrophage M0_CIBERSORT	-0.0165529	0.759329	0.826856
LIHC (n=371)	Macrophage M0_CIBERSORT-ABS	0.00381919	0.943652	0.949985
LIHC (n=371)	Macrophage M1_CIBERSORT	0.193548	0.000298967	0.00197121
LIHC (n=371)	Macrophage M1_CIBERSORT-ABS	0.164538	0.00216947	0.0101694
LIHC (n=371)	Macrophage M1_QUANTISEQ	-0.0899397	0.0953408	0.20223
LIHC (n=371)	Macrophage M1_XCELL	-0.256328	1.40248e-06	2.21445e-05
LIHC (n=371)	Macrophage M2_CIBERSORT	-0.172315	0.0013133	0.00656651
LIHC (n=371)	Macrophage M2_CIBERSORT-ABS	-0.0781023	0.14772	0.277842
LIHC (n=371)	Macrophage M2_QUANTISEQ	-0.026034	0.629886	0.735276
LIHC (n=371)	Macrophage M2_TIDE	-0.0236501	0.661569	0.754642
LIHC (n=371)	Macrophage M2_XCELL	-0.156615	0.00354044	0.0149596
LIHC (n=371)	Macrophage_EPIC	-0.00680887	0.899723	0.924373
LIHC (n=371)	Macrophage_TIMER	-0.00553519	0.918408	0.933974
LIHC (n=371)	Macrophage_XCELL	-0.295457	2.22781e-08	6.36517e-07
LIHC (n=371)	Macrophage/Monocyte_MCPCOUNTER	-0.0137423	0.799235	0.854796
LUAD (n=515)	Macrophage M0_CIBERSORT	0.0506499	0.26166	0.410984
LUAD (n=515)	Macrophage M0_CIBERSORT-ABS	0.0373804	0.407578	0.548311
LUAD (n=515)	Macrophage M1_CIBERSORT	-0.132297	0.00325085	0.0142373
LUAD (n=515)	Macrophage M1_CIBERSORT-ABS	-0.113275	0.0118412	0.0410678
LUAD (n=515)	Macrophage M1_QUANTISEQ	-0.0511705	0.256783	0.407949
LUAD (n=515)	Macrophage M1_XCELL	-0.233582	1.55498e-07	3.4555e-06
LUAD (n=515)	Macrophage M2_CIBERSORT	-0.216425	1.22953e-06	1.99384e-05
LUAD (n=515)	Macrophage M2_CIBERSORT-ABS	-0.149456	0.00087236	0.00484644
LUAD (n=515)	Macrophage M2_QUANTISEQ	-0.0797049	0.0770514	0.169344
LUAD (n=515)	Macrophage M2_TIDE	0.165343	0.000226655	0.00156314
LUAD (n=515)	Macrophage M2_XCELL	-0.131561	0.0034287	0.0146944
LUAD (n=515)	Macrophage_EPIC	-0.216499	1.219e-06	1.99384e-05
LUAD (n=515)	Macrophage_TIMER	-0.189604	2.25811e-05	0.000269693
LUAD (n=515)	Macrophage_XCELL	-0.269289	1.22752e-09	4.91007e-08
LUAD (n=515)	Macrophage/Monocyte_MCPCOUNTER	-0.0964143	0.0323306	0.0904113
LUSC (n=501)	Macrophage M0_CIBERSORT	0.00693833	0.879865	0.910926
LUSC (n=501)	Macrophage M0_CIBERSORT-ABS	0.0526827	0.250809	0.40453
LUSC (n=501)	Macrophage M1_CIBERSORT	-0.0191722	0.676191	0.764058
LUSC (n=501)	Macrophage M1_CIBERSORT-ABS	0.0293177	0.522975	0.649658
LUSC (n=501)	Macrophage M1_QUANTISEQ	-0.102772	0.0247925	0.0751287
LUSC (n=501)	Macrophage M1_XCELL	-0.180914	7.07684e-05	0.000606586
LUSC (n=501)	Macrophage M2_CIBERSORT	-0.180122	7.62162e-05	0.000644081
LUSC (n=501)	Macrophage M2_CIBERSORT-ABS	-0.0202205	0.659569	0.754642
LUSC (n=501)	Macrophage M2_QUANTISEQ	-0.0202278	0.659454	0.754642
LUSC (n=501)	Macrophage M2_TIDE	0.0237243	0.605254	0.713462
LUSC (n=501)	Macrophage M2_XCELL	-0.130182	0.00440109	0.0171477
LUSC (n=501)	Macrophage_EPIC	-0.08673	0.0583831	0.139561
LUSC (n=501)	Macrophage_TIMER	0.101342	0.026882	0.0794541
LUSC (n=501)	Macrophage_XCELL	-0.184487	5.04519e-05	0.000486454
LUSC (n=501)	Macrophage/Monocyte_MCPCOUNTER	0.0270124	0.556183	0.679654
MESO (n=87)	Macrophage M0_CIBERSORT	-0.117219	0.285342	0.438442
MESO (n=87)	Macrophage M0_CIBERSORT-ABS	-0.113672	0.300274	0.449288
MESO (n=87)	Macrophage M1_CIBERSORT	-0.0859961	0.433887	0.572159
MESO (n=87)	Macrophage M1_CIBERSORT-ABS	-0.0565235	0.60738	0.714565
MESO (n=87)	Macrophage M1_QUANTISEQ	-0.227802	0.0360121	0.0960972
MESO (n=87)	Macrophage M1_XCELL	-0.331584	0.00193526	0.00914298
MESO (n=87)	Macrophage M2_CIBERSORT	-0.155583	0.155073	0.286753
MESO (n=87)	Macrophage M2_CIBERSORT-ABS	-0.0690243	0.530201	0.657274
MESO (n=87)	Macrophage M2_QUANTISEQ	-0.0280284	0.799007	0.854796
MESO (n=87)	Macrophage M2_TIDE	0.153411	0.160989	0.292803
MESO (n=87)	Macrophage M2_XCELL	-0.202727	0.0627799	0.146863
MESO (n=87)	Macrophage_EPIC	-0.202632	0.0629062	0.146863
MESO (n=87)	Macrophage_TIMER	-0.139243	0.203746	0.351286
MESO (n=87)	Macrophage_XCELL	-0.308702	0.00404656	0.0159733
MESO (n=87)	Macrophage/Monocyte_MCPCOUNTER	-0.126602	0.248262	0.403427
OV (n=303)	Macrophage M0_CIBERSORT	0.0954669	0.133021	0.25746
OV (n=303)	Macrophage M0_CIBERSORT-ABS	0.134847	0.0334312	0.0922142
OV (n=303)	Macrophage M1_CIBERSORT	-0.115357	0.0691852	0.156057
OV (n=303)	Macrophage M1_CIBERSORT-ABS	-0.0132998	0.834589	0.878514
OV (n=303)	Macrophage M1_QUANTISEQ	0.0498763	0.433297	0.572159
OV (n=303)	Macrophage M1_XCELL	-0.150282	0.0176454	0.0568773
OV (n=303)	Macrophage M2_CIBERSORT	-0.0351626	0.580787	0.694558
OV (n=303)	Macrophage M2_CIBERSORT-ABS	0.133515	0.0352338	0.0956574
OV (n=303)	Macrophage M2_QUANTISEQ	0.189888	0.00262343	0.0120157
OV (n=303)	Macrophage M2_TIDE	-0.03582	0.57373	0.692687
OV (n=303)	Macrophage M2_XCELL	-0.0717725	0.25919	0.409247
OV (n=303)	Macrophage_EPIC	0.0449542	0.480093	0.608998
OV (n=303)	Macrophage_TIMER	0.334202	6.54468e-08	1.57072e-06
OV (n=303)	Macrophage_XCELL	-0.172276	0.00642646	0.0245597
OV (n=303)	Macrophage/Monocyte_MCPCOUNTER	0.242299	0.000112515	0.000855238
PAAD (n=179)	Macrophage M0_CIBERSORT	-0.0405556	0.598429	0.708717
PAAD (n=179)	Macrophage M0_CIBERSORT-ABS	0.0455492	0.554137	0.678536
PAAD (n=179)	Macrophage M1_CIBERSORT	-0.0455799	0.55387	0.678536
PAAD (n=179)	Macrophage M1_CIBERSORT-ABS	0.059118	0.442446	0.578361
PAAD (n=179)	Macrophage M1_QUANTISEQ	-0.0593672	0.440521	0.577102
PAAD (n=179)	Macrophage M1_XCELL	-0.160367	0.0361472	0.0960972
PAAD (n=179)	Macrophage M2_CIBERSORT	-0.166807	0.0292141	0.0840992
PAAD (n=179)	Macrophage M2_CIBERSORT-ABS	0.160507	0.0359825	0.0960972
PAAD (n=179)	Macrophage M2_QUANTISEQ	0.245994	0.00118205	0.00611405
PAAD (n=179)	Macrophage M2_TIDE	0.0429573	0.576929	0.692687
PAAD (n=179)	Macrophage M2_XCELL	-0.0619726	0.420688	0.559014
PAAD (n=179)	Macrophage_EPIC	0.0441009	0.566818	0.688443
PAAD (n=179)	Macrophage_TIMER	0.102189	0.183526	0.326246
PAAD (n=179)	Macrophage_XCELL	-0.171968	0.0245085	0.074645
PAAD (n=179)	Macrophage/Monocyte_MCPCOUNTER	0.116371	0.129584	0.25492
PCPG (n=181)	Macrophage M0_CIBERSORT	-0.113423	0.144441	0.273991
PCPG (n=181)	Macrophage M0_CIBERSORT-ABS	-0.114138	0.141912	0.270672
PCPG (n=181)	Macrophage M1_CIBERSORT	-0.124866	0.107878	0.221667
PCPG (n=181)	Macrophage M1_CIBERSORT-ABS	-0.112558	0.147547	0.277842
PCPG (n=181)	Macrophage M1_QUANTISEQ	-0.134107	0.0840178	0.183981
PCPG (n=181)	Macrophage M1_XCELL	-0.316066	3.16899e-05	0.000338465
PCPG (n=181)	Macrophage M2_CIBERSORT	0.00890416	0.909075	0.932385
PCPG (n=181)	Macrophage M2_CIBERSORT-ABS	-0.0406238	0.602195	0.711254
PCPG (n=181)	Macrophage M2_QUANTISEQ	0.108826	0.16153	0.292803
PCPG (n=181)	Macrophage M2_TIDE	0.274704	0.000327313	0.0021117
PCPG (n=181)	Macrophage M2_XCELL	-0.181377	0.0189869	0.0599587
PCPG (n=181)	Macrophage_EPIC	-0.148219	0.0559282	0.136967
PCPG (n=181)	Macrophage_TIMER	0.0661394	0.395759	0.536426
PCPG (n=181)	Macrophage_XCELL	-0.297354	9.52265e-05	0.000754822
PCPG (n=181)	Macrophage/Monocyte_MCPCOUNTER	0.15717	0.0425139	0.110426
PRAD (n=498)	Macrophage M0_CIBERSORT	0.0441689	0.368866	0.513468
PRAD (n=498)	Macrophage M0_CIBERSORT-ABS	0.0950826	0.0526391	0.13051
PRAD (n=498)	Macrophage M1_CIBERSORT	0.120957	0.0135604	0.0459674
PRAD (n=498)	Macrophage M1_CIBERSORT-ABS	0.209493	1.64831e-05	0.000210423
PRAD (n=498)	Macrophage M1_QUANTISEQ	-0.018116	0.712564	0.793207
PRAD (n=498)	Macrophage M1_XCELL	-0.269507	2.35042e-08	6.41023e-07
PRAD (n=498)	Macrophage M2_CIBERSORT	-0.115523	0.018422	0.0587935
PRAD (n=498)	Macrophage M2_CIBERSORT-ABS	0.142126	0.00367422	0.0153093
PRAD (n=498)	Macrophage M2_QUANTISEQ	0.157185	0.00129839	0.00654649
PRAD (n=498)	Macrophage M2_TIDE	-0.0357525	0.467073	0.597535
PRAD (n=498)	Macrophage M2_XCELL	-0.30418	2.35548e-10	1.41329e-08
PRAD (n=498)	Macrophage_EPIC	-0.016684	0.734394	0.808507
PRAD (n=498)	Macrophage_TIMER	-0.0516032	0.293702	0.443689
PRAD (n=498)	Macrophage_XCELL	-0.202342	3.21542e-05	0.000338465
PRAD (n=498)	Macrophage/Monocyte_MCPCOUNTER	0.242671	5.45088e-07	9.34436e-06
READ (n=166)	Macrophage M0_CIBERSORT	0.147997	0.1639	0.296204
READ (n=166)	Macrophage M0_CIBERSORT-ABS	0.261855	0.0126627	0.0431683
READ (n=166)	Macrophage M1_CIBERSORT	0.281869	0.00711372	0.0266764
READ (n=166)	Macrophage M1_CIBERSORT-ABS	0.304403	0.00353398	0.0149596
READ (n=166)	Macrophage M1_QUANTISEQ	-0.037542	0.725363	0.804469
READ (n=166)	Macrophage M1_XCELL	0.163505	0.123599	0.246377
READ (n=166)	Macrophage M2_CIBERSORT	0.0508914	0.633819	0.73843
READ (n=166)	Macrophage M2_CIBERSORT-ABS	0.214772	0.0420717	0.110232
READ (n=166)	Macrophage M2_QUANTISEQ	0.191157	0.0711051	0.159787
READ (n=166)	Macrophage M2_TIDE	-0.183061	0.0310033	0.0883009
READ (n=166)	Macrophage M2_XCELL	-0.0909764	0.393779	0.535754
READ (n=166)	Macrophage_EPIC	0.206842	0.0504582	0.127742
READ (n=166)	Macrophage_TIMER	0.125898	0.23705	0.391818
READ (n=166)	Macrophage_XCELL	0.015263	0.886463	0.913879
READ (n=166)	Macrophage/Monocyte_MCPCOUNTER	0.311202	0.0028306	0.0127696
SARC (n=260)	Macrophage M0_CIBERSORT	-0.225618	0.000382208	0.00241394
SARC (n=260)	Macrophage M0_CIBERSORT-ABS	-0.211815	0.000869921	0.00484644
SARC (n=260)	Macrophage M1_CIBERSORT	-0.0369652	0.565531	0.688443
SARC (n=260)	Macrophage M1_CIBERSORT-ABS	-0.0126258	0.844441	0.880677
SARC (n=260)	Macrophage M1_QUANTISEQ	-0.134182	0.0361966	0.0960972
SARC (n=260)	Macrophage M1_XCELL	-0.246868	9.74362e-05	0.000759243
SARC (n=260)	Macrophage M2_CIBERSORT	0.103784	0.105835	0.21897
SARC (n=260)	Macrophage M2_CIBERSORT-ABS	0.0381672	0.55295	0.678536
SARC (n=260)	Macrophage M2_QUANTISEQ	0.0172951	0.78809	0.849054
SARC (n=260)	Macrophage M2_TIDE	0.0927142	0.148762	0.27893
SARC (n=260)	Macrophage M2_XCELL	-0.136167	0.0335045	0.0922142
SARC (n=260)	Macrophage_EPIC	0.0182015	0.777269	0.840291
SARC (n=260)	Macrophage_TIMER	0.0416757	0.517028	0.646285
SARC (n=260)	Macrophage_XCELL	-0.251961	6.89297e-05	0.000599389
SARC (n=260)	Macrophage/Monocyte_MCPCOUNTER	-0.0624815	0.331085	0.477527
SKCM (n=471)	Macrophage M0_CIBERSORT	-0.175235	0.000166537	0.00120388
SKCM (n=471)	Macrophage M0_CIBERSORT-ABS	-0.0300238	0.522028	0.649658
SKCM (n=471)	Macrophage M1_CIBERSORT	0.176035	0.000155284	0.00113622
SKCM (n=471)	Macrophage M1_CIBERSORT-ABS	0.281427	9.12867e-10	4.21323e-08
SKCM (n=471)	Macrophage M1_QUANTISEQ	-0.0154366	0.74207	0.813971
SKCM (n=471)	Macrophage M1_XCELL	-0.0212769	0.650077	0.750089
SKCM (n=471)	Macrophage M2_CIBERSORT	0.0460198	0.326288	0.472882
SKCM (n=471)	Macrophage M2_CIBERSORT-ABS	0.280349	1.06396e-09	4.55983e-08
SKCM (n=471)	Macrophage M2_QUANTISEQ	0.0200731	0.668664	0.758409
SKCM (n=471)	Macrophage M2_TIDE	-0.104671	0.0252452	0.0761163
SKCM (n=471)	Macrophage M2_XCELL	-0.275193	2.19398e-09	7.74345e-08
SKCM (n=471)	Macrophage_EPIC	0.0925722	0.0479517	0.121911
SKCM (n=471)	Macrophage_TIMER	0.0205691	0.660981	0.754642
SKCM (n=471)	Macrophage_XCELL	-0.0840047	0.072802	0.16299
SKCM (n=471)	Macrophage/Monocyte_MCPCOUNTER	0.233421	4.50728e-07	7.95402e-06
SKCM-Metastasis (n=368)	Macrophage M0_CIBERSORT	-0.226323	1.71505e-05	0.000214381
SKCM-Metastasis (n=368)	Macrophage M0_CIBERSORT-ABS	-0.0776652	0.144759	0.273991
SKCM-Metastasis (n=368)	Macrophage M1_CIBERSORT	0.180072	0.000664262	0.00379578
SKCM-Metastasis (n=368)	Macrophage M1_CIBERSORT-ABS	0.273076	1.79654e-07	3.71698e-06
SKCM-Metastasis (n=368)	Macrophage M1_QUANTISEQ	-0.0644711	0.226284	0.378191
SKCM-Metastasis (n=368)	Macrophage M1_XCELL	-0.0464318	0.383761	0.526902
SKCM-Metastasis (n=368)	Macrophage M2_CIBERSORT	0.0941431	0.0769008	0.169344
SKCM-Metastasis (n=368)	Macrophage M2_CIBERSORT-ABS	0.284755	4.98179e-08	1.24545e-06
SKCM-Metastasis (n=368)	Macrophage M2_QUANTISEQ	0.00848124	0.873659	0.906913
SKCM-Metastasis (n=368)	Macrophage M2_TIDE	-0.0693935	0.192717	0.3381
SKCM-Metastasis (n=368)	Macrophage M2_XCELL	-0.326991	2.88782e-10	1.57518e-08
SKCM-Metastasis (n=368)	Macrophage_EPIC	0.0756832	0.155325	0.286753
SKCM-Metastasis (n=368)	Macrophage_TIMER	0.0112018	0.833651	0.878514
SKCM-Metastasis (n=368)	Macrophage_XCELL	-0.126577	0.0171861	0.0560417
SKCM-Metastasis (n=368)	Macrophage/Monocyte_MCPCOUNTER	0.225806	1.79464e-05	0.000219752
SKCM-Primary (n=103)	Macrophage M0_CIBERSORT	-0.0262274	0.79358	0.851785
SKCM-Primary (n=103)	Macrophage M0_CIBERSORT-ABS	0.130754	0.190228	0.334712
SKCM-Primary (n=103)	Macrophage M1_CIBERSORT	0.139893	0.160811	0.292803
SKCM-Primary (n=103)	Macrophage M1_CIBERSORT-ABS	0.285172	0.0036704	0.0153093
SKCM-Primary (n=103)	Macrophage M1_QUANTISEQ	0.104948	0.293826	0.443689
SKCM-Primary (n=103)	Macrophage M1_XCELL	0.00532197	0.957662	0.957662
SKCM-Primary (n=103)	Macrophage M2_CIBERSORT	-0.0936387	0.349218	0.49686
SKCM-Primary (n=103)	Macrophage M2_CIBERSORT-ABS	0.254283	0.00990822	0.0353865
SKCM-Primary (n=103)	Macrophage M2_QUANTISEQ	0.0471938	0.637625	0.738562
SKCM-Primary (n=103)	Macrophage M2_TIDE	-0.186513	0.0605203	0.142961
SKCM-Primary (n=103)	Macrophage M2_XCELL	-0.16602	0.095385	0.20223
SKCM-Primary (n=103)	Macrophage_EPIC	0.0994609	0.319933	0.471646
SKCM-Primary (n=103)	Macrophage_TIMER	0.0104894	0.916666	0.933785
SKCM-Primary (n=103)	Macrophage_XCELL	-0.0198684	0.842883	0.880677
SKCM-Primary (n=103)	Macrophage/Monocyte_MCPCOUNTER	0.264044	0.00732678	0.0273048
STAD (n=415)	Macrophage M0_CIBERSORT	0.0656167	0.202459	0.351085
STAD (n=415)	Macrophage M0_CIBERSORT-ABS	0.109927	0.0323974	0.0904113
STAD (n=415)	Macrophage M1_CIBERSORT	-0.0386347	0.453296	0.588696
STAD (n=415)	Macrophage M1_CIBERSORT-ABS	0.0376366	0.465057	0.597504
STAD (n=415)	Macrophage M1_QUANTISEQ	-0.16212	0.00154184	0.00746053
STAD (n=415)	Macrophage M1_XCELL	-0.182329	0.000360003	0.00229789
STAD (n=415)	Macrophage M2_CIBERSORT	-0.0991543	0.0537673	0.132759
STAD (n=415)	Macrophage M2_CIBERSORT-ABS	0.0375248	0.466385	0.597535
STAD (n=415)	Macrophage M2_QUANTISEQ	0.0982829	0.0559179	0.136967
STAD (n=415)	Macrophage M2_TIDE	0.0809982	0.115431	0.234632
STAD (n=415)	Macrophage M2_XCELL	-0.145983	0.00440125	0.0171477
STAD (n=415)	Macrophage_EPIC	-0.1447	0.0047641	0.0184417
STAD (n=415)	Macrophage_TIMER	0.0457493	0.374451	0.517674
STAD (n=415)	Macrophage_XCELL	-0.235281	3.64834e-06	5.47251e-05
STAD (n=415)	Macrophage/Monocyte_MCPCOUNTER	0.0230136	0.65516	0.754503
TGCT (n=150)	Macrophage M0_CIBERSORT	-0.151229	0.0674841	0.153373
TGCT (n=150)	Macrophage M0_CIBERSORT-ABS	-0.157327	0.0570315	0.137425
TGCT (n=150)	Macrophage M1_CIBERSORT	-0.0169517	0.838519	0.880677
TGCT (n=150)	Macrophage M1_CIBERSORT-ABS	-0.00931863	0.910807	0.932567
TGCT (n=150)	Macrophage M1_QUANTISEQ	-0.176868	0.0321112	0.0904113
TGCT (n=150)	Macrophage M1_XCELL	-0.198932	0.0157123	0.0523743
TGCT (n=150)	Macrophage M2_CIBERSORT	0.0463463	0.577239	0.692687
TGCT (n=150)	Macrophage M2_CIBERSORT-ABS	-0.01682	0.839757	0.880677
TGCT (n=150)	Macrophage M2_QUANTISEQ	-0.157565	0.0566516	0.137341
TGCT (n=150)	Macrophage M2_TIDE	0.0744336	0.370253	0.513468
TGCT (n=150)	Macrophage M2_XCELL	-0.0893539	0.281809	0.434667
TGCT (n=150)	Macrophage_EPIC	-0.0333711	0.688228	0.772391
TGCT (n=150)	Macrophage_TIMER	-0.0565686	0.496158	0.625409
TGCT (n=150)	Macrophage_XCELL	-0.193636	0.0187756	0.0596051
TGCT (n=150)	Macrophage/Monocyte_MCPCOUNTER	-0.13362	0.106642	0.219881
THCA (n=509)	Macrophage M0_CIBERSORT	0.148962	0.00096451	0.00526096
THCA (n=509)	Macrophage M0_CIBERSORT-ABS	0.164529	0.000262101	0.00178705
THCA (n=509)	Macrophage M1_CIBERSORT	0.0367888	0.417434	0.557069
THCA (n=509)	Macrophage M1_CIBERSORT-ABS	0.0882384	0.0514087	0.12906
THCA (n=509)	Macrophage M1_QUANTISEQ	0.168482	0.000184675	0.00131911
THCA (n=509)	Macrophage M1_XCELL	-0.118524	0.00877216	0.0320933
THCA (n=509)	Macrophage M2_CIBERSORT	0.0519058	0.25243	0.406053
THCA (n=509)	Macrophage M2_CIBERSORT-ABS	0.247878	2.87993e-08	7.51285e-07
THCA (n=509)	Macrophage M2_QUANTISEQ	-0.0682485	0.132183	0.25746
THCA (n=509)	Macrophage M2_TIDE	-0.144259	0.00139668	0.00686894
THCA (n=509)	Macrophage M2_XCELL	-0.273359	8.22332e-10	4.11166e-08
THCA (n=509)	Macrophage_EPIC	0.201885	6.96654e-06	9.56538e-05
THCA (n=509)	Macrophage_TIMER	0.0563338	0.214145	0.361935
THCA (n=509)	Macrophage_XCELL	-0.0853036	0.0596978	0.141576
THCA (n=509)	Macrophage/Monocyte_MCPCOUNTER	0.175686	9.56108e-05	0.000754822
THYM (n=120)	Macrophage M0_CIBERSORT	-0.118722	0.206331	0.353711
THYM (n=120)	Macrophage M0_CIBERSORT-ABS	-0.101229	0.281716	0.434667
THYM (n=120)	Macrophage M1_CIBERSORT	0.3739	3.85249e-05	0.000391779
THYM (n=120)	Macrophage M1_CIBERSORT-ABS	0.426776	1.97289e-06	3.03522e-05
THYM (n=120)	Macrophage M1_QUANTISEQ	0.134459	0.151951	0.282441
THYM (n=120)	Macrophage M1_XCELL	0.196636	0.0351819	0.0956574
THYM (n=120)	Macrophage M2_CIBERSORT	0.292781	0.00149678	0.00730138
THYM (n=120)	Macrophage M2_CIBERSORT-ABS	0.376271	3.40796e-05	0.000352547
THYM (n=120)	Macrophage M2_QUANTISEQ	0.505024	8.62787e-09	2.87596e-07
THYM (n=120)	Macrophage M2_TIDE	-0.396854	1.12827e-05	0.000147166
THYM (n=120)	Macrophage M2_XCELL	0.189563	0.0424514	0.110426
THYM (n=120)	Macrophage_EPIC	0.137971	0.141438	0.270672
THYM (n=120)	Macrophage_TIMER	0.358232	8.46192e-05	0.000695501
THYM (n=120)	Macrophage_XCELL	0.101616	0.279873	0.434667
THYM (n=120)	Macrophage/Monocyte_MCPCOUNTER	0.369147	4.91214e-05	0.000486454
UCEC (n=545)	Macrophage M0_CIBERSORT	0.031683	0.769494	0.833387
UCEC (n=545)	Macrophage M0_CIBERSORT-ABS	0.108854	0.312716	0.464429
UCEC (n=545)	Macrophage M1_CIBERSORT	-0.0605973	0.574906	0.692687
UCEC (n=545)	Macrophage M1_CIBERSORT-ABS	-0.0433031	0.688715	0.772391
UCEC (n=545)	Macrophage M1_QUANTISEQ	-0.00913463	0.932685	0.942106
UCEC (n=545)	Macrophage M1_XCELL	-0.266429	0.0121031	0.0417349
UCEC (n=545)	Macrophage M2_CIBERSORT	-0.369044	0.000402862	0.0024665
UCEC (n=545)	Macrophage M2_CIBERSORT-ABS	-0.168713	0.116108	0.234632
UCEC (n=545)	Macrophage M2_QUANTISEQ	0.0833247	0.44022	0.577102
UCEC (n=545)	Macrophage M2_TIDE	-0.0146139	0.803288	0.857603
UCEC (n=545)	Macrophage M2_XCELL	-0.197158	0.0655956	0.150219
UCEC (n=545)	Macrophage_EPIC	-0.222602	0.0371085	0.0980841
UCEC (n=545)	Macrophage_TIMER	-0.104643	0.331912	0.477571
UCEC (n=545)	Macrophage_XCELL	-0.285762	0.00695725	0.0262538
UCEC (n=545)	Macrophage/Monocyte_MCPCOUNTER	0.0374342	0.729144	0.80665
UCS (n=57)	Macrophage M0_CIBERSORT	0.191452	0.169661	0.30387
UCS (n=57)	Macrophage M0_CIBERSORT-ABS	0.274402	0.0467686	0.119919
UCS (n=57)	Macrophage M1_CIBERSORT	0.143782	0.304355	0.454261
UCS (n=57)	Macrophage M1_CIBERSORT-ABS	0.150915	0.280733	0.434667
UCS (n=57)	Macrophage M1_QUANTISEQ	-0.134833	0.33575	0.481938
UCS (n=57)	Macrophage M1_XCELL	-0.229232	0.0987167	0.208556
UCS (n=57)	Macrophage M2_CIBERSORT	-0.108271	0.440292	0.577102
UCS (n=57)	Macrophage M2_CIBERSORT-ABS	0.0801835	0.568172	0.688694
UCS (n=57)	Macrophage M2_QUANTISEQ	0.0616195	0.661157	0.754642
UCS (n=57)	Macrophage M2_TIDE	-0.0332588	0.813107	0.860326
UCS (n=57)	Macrophage M2_XCELL	-0.267899	0.0524476	0.13051
UCS (n=57)	Macrophage_EPIC	-0.153983	0.270957	0.42337
UCS (n=57)	Macrophage_TIMER	0.178406	0.201205	0.350712
UCS (n=57)	Macrophage_XCELL	-0.150785	0.281155	0.434667
UCS (n=57)	Macrophage/Monocyte_MCPCOUNTER	0.096017	0.49402	0.624026
UVM (n=80)	Macrophage M0_CIBERSORT	-0.164807	0.152047	0.282441
UVM (n=80)	Macrophage M0_CIBERSORT-ABS	-0.0566765	0.624422	0.730318
UVM (n=80)	Macrophage M1_CIBERSORT	0.110757	0.337586	0.483417
UVM (n=80)	Macrophage M1_CIBERSORT-ABS	0.161254	0.161201	0.292803
UVM (n=80)	Macrophage M1_QUANTISEQ	0.539937	4.02576e-07	7.54831e-06
UVM (n=80)	Macrophage M1_XCELL	0.0282361	0.807412	0.860326
UVM (n=80)	Macrophage M2_CIBERSORT	-0.122332	0.289195	0.441519
UVM (n=80)	Macrophage M2_CIBERSORT-ABS	0.410907	0.000205552	0.00143409
UVM (n=80)	Macrophage M2_QUANTISEQ	0.103952	0.36828	0.513468
UVM (n=80)	Macrophage M2_TIDE	-0.208809	0.0683845	0.154833
UVM (n=80)	Macrophage M2_XCELL	-0.132919	0.249156	0.403427
UVM (n=80)	Macrophage_EPIC	0.193983	0.0909426	0.196279
UVM (n=80)	Macrophage_TIMER	0.106962	0.354498	0.501048
UVM (n=80)	Macrophage_XCELL	0.0704643	0.542547	0.668436
UVM (n=80)	Macrophage/Monocyte_MCPCOUNTER	0.456712	2.97962e-05	0.00032505

## Sheet: Mast cell 
cancer	infiltrates	rho	p	adj.p
ACC (n=79)	Mast cell activated_CIBERSORT	0.124243	0.294974	0.522078
ACC (n=79)	Mast cell activated_CIBERSORT-ABS	0.171074	0.147864	0.324975
ACC (n=79)	Mast cell resting_CIBERSORT	0.0174768	0.883325	0.97052
ACC (n=79)	Mast cell resting_CIBERSORT-ABS	0.0474582	0.690107	0.881758
ACC (n=79)	Mast cell_XCELL	0.22399	0.0567767	0.155553
BLCA (n=408)	Mast cell activated_CIBERSORT	0.0475595	0.362948	0.60334
BLCA (n=408)	Mast cell activated_CIBERSORT-ABS	0.0507639	0.331482	0.561834
BLCA (n=408)	Mast cell resting_CIBERSORT	-0.0379782	0.467635	0.697963
BLCA (n=408)	Mast cell resting_CIBERSORT-ABS	-0.0473547	0.365021	0.60334
BLCA (n=408)	Mast cell_XCELL	0.0759229	0.146058	0.324574
BRCA (n=1100)	Mast cell activated_CIBERSORT	0.185319	3.94712e-09	1.57885e-07
BRCA (n=1100)	Mast cell activated_CIBERSORT-ABS	0.239886	1.77795e-14	3.55589e-12
BRCA (n=1100)	Mast cell resting_CIBERSORT	-0.11088	0.000461409	0.0065701
BRCA (n=1100)	Mast cell resting_CIBERSORT-ABS	-0.108716	0.000595979	0.00701152
BRCA (n=1100)	Mast cell_XCELL	0.226973	4.4321e-13	4.4321e-11
BRCA-Basal (n=191)	Mast cell activated_CIBERSORT	0.217967	0.00386116	0.0214509
BRCA-Basal (n=191)	Mast cell activated_CIBERSORT-ABS	0.21163	0.00505828	0.0259399
BRCA-Basal (n=191)	Mast cell resting_CIBERSORT	-0.281662	0.000166476	0.00256117
BRCA-Basal (n=191)	Mast cell resting_CIBERSORT-ABS	-0.254322	0.000708143	0.00786825
BRCA-Basal (n=191)	Mast cell_XCELL	0.0507037	0.506412	0.72865
BRCA-Her2 (n=82)	Mast cell activated_CIBERSORT	0.027986	0.815483	0.937102
BRCA-Her2 (n=82)	Mast cell activated_CIBERSORT-ABS	0.191247	0.107556	0.256087
BRCA-Her2 (n=82)	Mast cell resting_CIBERSORT	-0.100764	0.399681	0.644647
BRCA-Her2 (n=82)	Mast cell resting_CIBERSORT-ABS	-0.0942165	0.431156	0.665596
BRCA-Her2 (n=82)	Mast cell_XCELL	0.216698	0.0674969	0.175317
BRCA-LumA (n=568)	Mast cell activated_CIBERSORT	0.0518782	0.238986	0.459588
BRCA-LumA (n=568)	Mast cell activated_CIBERSORT-ABS	0.143984	0.00102689	0.00933532
BRCA-LumA (n=568)	Mast cell resting_CIBERSORT	-0.0452847	0.304091	0.530237
BRCA-LumA (n=568)	Mast cell resting_CIBERSORT-ABS	-0.0446058	0.311404	0.532315
BRCA-LumA (n=568)	Mast cell_XCELL	0.111727	0.0110147	0.051231
BRCA-LumB (n=219)	Mast cell activated_CIBERSORT	0.00144626	0.984116	0.994056
BRCA-LumB (n=219)	Mast cell activated_CIBERSORT-ABS	0.134096	0.0636904	0.167606
BRCA-LumB (n=219)	Mast cell resting_CIBERSORT	-0.150188	0.0375907	0.12126
BRCA-LumB (n=219)	Mast cell resting_CIBERSORT-ABS	-0.154084	0.0328539	0.111527
BRCA-LumB (n=219)	Mast cell_XCELL	0.227789	0.00148499	0.011423
CESC (n=306)	Mast cell activated_CIBERSORT	0.190614	0.00143566	0.011423
CESC (n=306)	Mast cell activated_CIBERSORT-ABS	0.190132	0.00147695	0.011423
CESC (n=306)	Mast cell resting_CIBERSORT	-0.182809	0.00225378	0.0150252
CESC (n=306)	Mast cell resting_CIBERSORT-ABS	-0.171958	0.00409917	0.0215746
CESC (n=306)	Mast cell_XCELL	0.185521	0.0019307	0.0133152
CHOL (n=36)	Mast cell activated_CIBERSORT	0.0200909	0.908799	0.972749
CHOL (n=36)	Mast cell activated_CIBERSORT-ABS	-0.0322999	0.853859	0.948732
CHOL (n=36)	Mast cell resting_CIBERSORT	0.0159201	0.927676	0.972749
CHOL (n=36)	Mast cell resting_CIBERSORT-ABS	0.0142857	0.935084	0.972749
CHOL (n=36)	Mast cell_XCELL	0.0516665	0.768178	0.937102
COAD (n=458)	Mast cell activated_CIBERSORT	0.137181	0.0228882	0.0912072
COAD (n=458)	Mast cell activated_CIBERSORT-ABS	0.136371	0.0237139	0.0912072
COAD (n=458)	Mast cell resting_CIBERSORT	-0.197605	0.000985882	0.00933532
COAD (n=458)	Mast cell resting_CIBERSORT-ABS	-0.150779	0.0123031	0.0559231
COAD (n=458)	Mast cell_XCELL	0.188738	0.00166701	0.0123482
DLBC (n=48)	Mast cell activated_CIBERSORT	-0.197116	0.216724	0.424949
DLBC (n=48)	Mast cell activated_CIBERSORT-ABS	-0.133042	0.406971	0.651153
DLBC (n=48)	Mast cell resting_CIBERSORT	0.225629	0.156068	0.335631
DLBC (n=48)	Mast cell resting_CIBERSORT-ABS	0.225629	0.156068	0.335631
DLBC (n=48)	Mast cell_XCELL	0.316435	0.0438377	0.130859
ESCA (n=185)	Mast cell activated_CIBERSORT	0.104287	0.163556	0.340741
ESCA (n=185)	Mast cell activated_CIBERSORT-ABS	0.120394	0.107428	0.256087
ESCA (n=185)	Mast cell resting_CIBERSORT	-0.160989	0.0308539	0.108807
ESCA (n=185)	Mast cell resting_CIBERSORT-ABS	-0.0638411	0.394536	0.641522
ESCA (n=185)	Mast cell_XCELL	0.119295	0.110699	0.257875
GBM (n=153)	Mast cell activated_CIBERSORT	-0.0181305	0.833446	0.945631
GBM (n=153)	Mast cell activated_CIBERSORT-ABS	0.0208372	0.809024	0.937102
GBM (n=153)	Mast cell resting_CIBERSORT	0.0212482	0.805331	0.937102
GBM (n=153)	Mast cell resting_CIBERSORT-ABS	0.0696096	0.418932	0.664971
GBM (n=153)	Mast cell_XCELL	0.173241	0.0429202	0.130859
HNSC (n=522)	Mast cell activated_CIBERSORT	0.0159752	0.723738	0.904672
HNSC (n=522)	Mast cell activated_CIBERSORT-ABS	0.034607	0.443738	0.677462
HNSC (n=522)	Mast cell resting_CIBERSORT	-0.0900728	0.0458372	0.134815
HNSC (n=522)	Mast cell resting_CIBERSORT-ABS	-0.0159916	0.723465	0.904672
HNSC (n=522)	Mast cell_XCELL	0.0218279	0.629101	0.850136
HNSC-HPV- (n=422)	Mast cell activated_CIBERSORT	-0.00504525	0.919876	0.972749
HNSC-HPV- (n=422)	Mast cell activated_CIBERSORT-ABS	0.0040277	0.935997	0.972749
HNSC-HPV- (n=422)	Mast cell resting_CIBERSORT	-0.0200439	0.689405	0.881758
HNSC-HPV- (n=422)	Mast cell resting_CIBERSORT-ABS	0.031067	0.535557	0.759656
HNSC-HPV- (n=422)	Mast cell_XCELL	0.00936533	0.851877	0.948732
HNSC-HPV+ (n=98)	Mast cell activated_CIBERSORT	0.0284663	0.791158	0.937102
HNSC-HPV+ (n=98)	Mast cell activated_CIBERSORT-ABS	0.0545528	0.611627	0.843623
HNSC-HPV+ (n=98)	Mast cell resting_CIBERSORT	-0.233005	0.02799	0.103667
HNSC-HPV+ (n=98)	Mast cell resting_CIBERSORT-ABS	-0.132695	0.21511	0.424949
HNSC-HPV+ (n=98)	Mast cell_XCELL	0.0676184	0.528947	0.755639
KICH (n=66)	Mast cell activated_CIBERSORT	0.0040665	0.974353	0.989191
KICH (n=66)	Mast cell activated_CIBERSORT-ABS	0.066073	0.60102	0.834751
KICH (n=66)	Mast cell resting_CIBERSORT	-0.0559634	0.657922	0.870318
KICH (n=66)	Mast cell resting_CIBERSORT-ABS	-0.0528145	0.676068	0.878011
KICH (n=66)	Mast cell_XCELL	0.095934	0.447139	0.677483
KIRC (n=533)	Mast cell activated_CIBERSORT	0.0324582	0.486931	0.719122
KIRC (n=533)	Mast cell activated_CIBERSORT-ABS	0.0990681	0.0334581	0.111527
KIRC (n=533)	Mast cell resting_CIBERSORT	-0.0400992	0.390355	0.639926
KIRC (n=533)	Mast cell resting_CIBERSORT-ABS	-0.0275566	0.555076	0.781797
KIRC (n=533)	Mast cell_XCELL	0.124648	0.0073733	0.0359673
KIRP (n=290)	Mast cell activated_CIBERSORT	0.397201	3.50784e-11	1.75392e-09
KIRP (n=290)	Mast cell activated_CIBERSORT-ABS	0.402191	1.88771e-11	1.25847e-09
KIRP (n=290)	Mast cell resting_CIBERSORT	-0.134329	0.0310099	0.108807
KIRP (n=290)	Mast cell resting_CIBERSORT-ABS	-0.136943	0.0278554	0.103667
KIRP (n=290)	Mast cell_XCELL	0.198087	0.0013836	0.011423
LGG (n=516)	Mast cell activated_CIBERSORT	-0.0849177	0.063587	0.167606
LGG (n=516)	Mast cell activated_CIBERSORT-ABS	-0.0896308	0.0501796	0.141351
LGG (n=516)	Mast cell resting_CIBERSORT	0.013136	0.774529	0.937102
LGG (n=516)	Mast cell resting_CIBERSORT-ABS	0.00427232	0.925775	0.972749
LGG (n=516)	Mast cell_XCELL	0.08029	0.0794934	0.201249
LIHC (n=371)	Mast cell activated_CIBERSORT	0.14198	0.00826669	0.0393652
LIHC (n=371)	Mast cell activated_CIBERSORT-ABS	0.155843	0.00370915	0.0211951
LIHC (n=371)	Mast cell resting_CIBERSORT	-0.121983	0.0234527	0.0912072
LIHC (n=371)	Mast cell resting_CIBERSORT-ABS	-0.124648	0.0205649	0.0856871
LIHC (n=371)	Mast cell_XCELL	0.161418	0.00263785	0.0164866
LUAD (n=515)	Mast cell activated_CIBERSORT	0.013765	0.760464	0.937102
LUAD (n=515)	Mast cell activated_CIBERSORT-ABS	0.0120826	0.789003	0.937102
LUAD (n=515)	Mast cell resting_CIBERSORT	-0.0417611	0.354811	0.596321
LUAD (n=515)	Mast cell resting_CIBERSORT-ABS	-0.0462344	0.305593	0.530237
LUAD (n=515)	Mast cell_XCELL	0.0546708	0.225622	0.438102
LUSC (n=501)	Mast cell activated_CIBERSORT	0.134002	0.00336556	0.0203974
LUSC (n=501)	Mast cell activated_CIBERSORT-ABS	0.151142	0.000928366	0.00933532
LUSC (n=501)	Mast cell resting_CIBERSORT	-0.131251	0.00408557	0.0215746
LUSC (n=501)	Mast cell resting_CIBERSORT-ABS	-0.113795	0.0128869	0.0572751
LUSC (n=501)	Mast cell_XCELL	0.247096	4.56426e-08	1.52142e-06
MESO (n=87)	Mast cell activated_CIBERSORT	0.0226362	0.837078	0.945631
MESO (n=87)	Mast cell activated_CIBERSORT-ABS	0.0325201	0.767643	0.937102
MESO (n=87)	Mast cell resting_CIBERSORT	-0.0869125	0.428986	0.665596
MESO (n=87)	Mast cell resting_CIBERSORT-ABS	-0.120921	0.270295	0.491446
MESO (n=87)	Mast cell_XCELL	0.174172	0.110886	0.257875
OV (n=303)	Mast cell activated_CIBERSORT	0.0275056	0.665793	0.870318
OV (n=303)	Mast cell activated_CIBERSORT-ABS	0.0278597	0.661755	0.870318
OV (n=303)	Mast cell resting_CIBERSORT	-0.219046	0.000498679	0.0065701
OV (n=303)	Mast cell resting_CIBERSORT-ABS	-0.184468	0.00348553	0.0205031
OV (n=303)	Mast cell_XCELL	0.19573	0.0019151	0.0133152
PAAD (n=179)	Mast cell activated_CIBERSORT	-0.0854822	0.266283	0.488593
PAAD (n=179)	Mast cell activated_CIBERSORT-ABS	0.0603946	0.432638	0.665596
PAAD (n=179)	Mast cell resting_CIBERSORT	0.0153936	0.841612	0.945631
PAAD (n=179)	Mast cell resting_CIBERSORT-ABS	0.0304917	0.69218	0.881758
PAAD (n=179)	Mast cell_XCELL	-0.0187101	0.808088	0.937102
PCPG (n=181)	Mast cell activated_CIBERSORT	0.176342	0.0226305	0.0912072
PCPG (n=181)	Mast cell activated_CIBERSORT-ABS	0.164775	0.0333422	0.111527
PCPG (n=181)	Mast cell resting_CIBERSORT	-0.13305	0.0865113	0.213608
PCPG (n=181)	Mast cell resting_CIBERSORT-ABS	-0.135542	0.0807233	0.201808
PCPG (n=181)	Mast cell_XCELL	0.145368	0.0608713	0.164517
PRAD (n=498)	Mast cell activated_CIBERSORT	0.0672341	0.171082	0.352746
PRAD (n=498)	Mast cell activated_CIBERSORT-ABS	0.210471	1.5017e-05	0.000375425
PRAD (n=498)	Mast cell resting_CIBERSORT	-0.106056	0.030562	0.108807
PRAD (n=498)	Mast cell resting_CIBERSORT-ABS	-0.0976503	0.0465413	0.134902
PRAD (n=498)	Mast cell_XCELL	0.242099	5.80607e-07	1.65888e-05
READ (n=166)	Mast cell activated_CIBERSORT	0.122203	0.25121	0.478495
READ (n=166)	Mast cell activated_CIBERSORT-ABS	0.133388	0.210077	0.420155
READ (n=166)	Mast cell resting_CIBERSORT	-0.244855	0.0200208	0.0851947
READ (n=166)	Mast cell resting_CIBERSORT-ABS	-0.148628	0.16209	0.340741
READ (n=166)	Mast cell_XCELL	0.206344	0.0510283	0.141745
SARC (n=260)	Mast cell activated_CIBERSORT	0.104197	0.104445	0.254744
SARC (n=260)	Mast cell activated_CIBERSORT-ABS	0.101008	0.115553	0.26564
SARC (n=260)	Mast cell resting_CIBERSORT	-0.133244	0.037531	0.12126
SARC (n=260)	Mast cell resting_CIBERSORT-ABS	-0.129265	0.0436654	0.130859
SARC (n=260)	Mast cell_XCELL	-0.0727714	0.25747	0.481746
SKCM (n=471)	Mast cell activated_CIBERSORT	-0.0371615	0.428057	0.665596
SKCM (n=471)	Mast cell activated_CIBERSORT-ABS	0.0110524	0.813717	0.937102
SKCM (n=471)	Mast cell resting_CIBERSORT	-0.0234769	0.616672	0.844756
SKCM (n=471)	Mast cell resting_CIBERSORT-ABS	0.000507147	0.991374	0.9942
SKCM (n=471)	Mast cell_XCELL	0.0726194	0.121088	0.275201
SKCM-Metastasis (n=368)	Mast cell activated_CIBERSORT	-0.0149245	0.779611	0.937102
SKCM-Metastasis (n=368)	Mast cell activated_CIBERSORT-ABS	0.0193679	0.716493	0.904672
SKCM-Metastasis (n=368)	Mast cell resting_CIBERSORT	-0.0261478	0.623913	0.848861
SKCM-Metastasis (n=368)	Mast cell resting_CIBERSORT-ABS	-0.00787224	0.882663	0.97052
SKCM-Metastasis (n=368)	Mast cell_XCELL	0.0716059	0.178878	0.365057
SKCM-Primary (n=103)	Mast cell activated_CIBERSORT	-0.0740304	0.459621	0.691159
SKCM-Primary (n=103)	Mast cell activated_CIBERSORT-ABS	0.0044618	0.9645	0.984184
SKCM-Primary (n=103)	Mast cell resting_CIBERSORT	0.00669024	0.946792	0.976074
SKCM-Primary (n=103)	Mast cell resting_CIBERSORT-ABS	0.0437733	0.66222	0.870318
SKCM-Primary (n=103)	Mast cell_XCELL	0.0692793	0.489003	0.719122
STAD (n=415)	Mast cell activated_CIBERSORT	0.090559	0.0782738	0.200702
STAD (n=415)	Mast cell activated_CIBERSORT-ABS	0.100878	0.0497156	0.141351
STAD (n=415)	Mast cell resting_CIBERSORT	-0.177279	0.000525608	0.0065701
STAD (n=415)	Mast cell resting_CIBERSORT-ABS	-0.154284	0.00259779	0.0164866
STAD (n=415)	Mast cell_XCELL	0.192803	0.000158999	0.00256117
TGCT (n=150)	Mast cell activated_CIBERSORT	0.00379817	0.963583	0.984184
TGCT (n=150)	Mast cell activated_CIBERSORT-ABS	0.000604769	0.9942	0.9942
TGCT (n=150)	Mast cell resting_CIBERSORT	-0.0117128	0.888026	0.97052
TGCT (n=150)	Mast cell resting_CIBERSORT-ABS	-0.0189313	0.819964	0.937102
TGCT (n=150)	Mast cell_XCELL	0.0874315	0.292332	0.522022
THCA (n=509)	Mast cell activated_CIBERSORT	0.0597405	0.18767	0.379131
THCA (n=509)	Mast cell activated_CIBERSORT-ABS	0.122855	0.0065818	0.032909
THCA (n=509)	Mast cell resting_CIBERSORT	-0.106856	0.0182139	0.0791907
THCA (n=509)	Mast cell resting_CIBERSORT-ABS	-0.0916045	0.0431067	0.130859
THCA (n=509)	Mast cell_XCELL	0.186402	3.41964e-05	0.000759919
THYM (n=120)	Mast cell activated_CIBERSORT	0.304167	0.000950218	0.00933532
THYM (n=120)	Mast cell activated_CIBERSORT-ABS	0.35179	0.000115586	0.00210156
THYM (n=120)	Mast cell resting_CIBERSORT	-0.138004	0.141342	0.317623
THYM (n=120)	Mast cell resting_CIBERSORT-ABS	-0.132248	0.158864	0.338008
THYM (n=120)	Mast cell_XCELL	0.190114	0.0418437	0.130859
UCEC (n=545)	Mast cell activated_CIBERSORT	0.121939	0.257734	0.481746
UCEC (n=545)	Mast cell activated_CIBERSORT-ABS	0.110018	0.307537	0.530237
UCEC (n=545)	Mast cell resting_CIBERSORT	0.00831636	0.938703	0.972749
UCEC (n=545)	Mast cell resting_CIBERSORT-ABS	0.010555	0.922249	0.972749
UCEC (n=545)	Mast cell_XCELL	-0.0246621	0.819586	0.937102
UCS (n=57)	Mast cell activated_CIBERSORT	0.147684	0.29128	0.522022
UCS (n=57)	Mast cell activated_CIBERSORT-ABS	0.155741	0.265457	0.488593
UCS (n=57)	Mast cell resting_CIBERSORT	-0.0953538	0.497022	0.725579
UCS (n=57)	Mast cell resting_CIBERSORT-ABS	-0.0769603	0.583875	0.816609
UCS (n=57)	Mast cell_XCELL	0.0393096	0.77989	0.937102
UVM (n=80)	Mast cell activated_CIBERSORT	-0.0773196	0.503891	0.72865
UVM (n=80)	Mast cell activated_CIBERSORT-ABS	0.0552072	0.633446	0.850263
UVM (n=80)	Mast cell resting_CIBERSORT	-0.0119224	0.918034	0.972749
UVM (n=80)	Mast cell resting_CIBERSORT-ABS	-0.0117013	0.919548	0.972749
UVM (n=80)	Mast cell_XCELL	0.426868	0.000108184	0.00210156

[truncated: 10 more sheets: MDSC, Monocyte, Myeloid dendritic cell, NK cell, T cell CD4, T cell CD8, T cell follicular, T cell gamma delta, T cell NK, Sheet19]
