# Supplementary material for: Pan-cancer analysis of TRPV1: a novel immune infiltration-related biomarker for tumor prognosis and immunotherapy response prediction
Source: BMC Cancer. 2026 Jan 14;26:216. doi: 10.1186/s12885-026-15576-4 (PMC12892547; doi:10.1186/s12885-026-15576-4)
Supplement: Supplementary file 3 — Supplementary Material 3. [file 12885_2026_15576_MOESM3_ESM.xlsx]

## Sheet: Table S2. The immune related pa
	Table S2. The immune related pathway mediated by TRPV1.
	ID	Description	setSize	enrichmentScore	NES	pvalue	p.adjust	qvalues	rank	leading_edge	core_enrichment
HALLMARK_ANDROGEN_RESPONSE	HALLMARK_ANDROGEN_RESPONSE	HALLMARK_ANDROGEN_RESPONSE	38	-0.659262	-2.43278	1.86917e-07	9.34586e-06	6.68967e-06	164	tags=50%, list=13%, signal=45%	ABCC4/DBI/GNAI3/FKBP5/HOMER2/ELL2/ALDH1A3/HERC3/HPGD/HMGCS1/ACSL3/DHCR24/AKAP12/B2M/DNAJB9/ELOVL5/BMPR1B/GSR/ABHD2
HALLMARK_MYC_TARGETS_V1	HALLMARK_MYC_TARGETS_V1	HALLMARK_MYC_TARGETS_V1	39	-0.610699	-2.28596	2.31676e-06	5.7919e-05	4.14578e-05	353	tags=72%, list=29%, signal=53%	COPS5/DHX15/CDC45/CDK4/DDX18/AP3S1/EIF1AX/DUT/CYC1/CCT5/ACP1/ABCE1/C1QBP/EEF1B2/CSTF2/CCT7/CLNS1A/CCNA2/CCT2/DEK/CANX/EIF2S2/COX5A/EIF3J/EIF2S1/AIMP2/CCT4/DDX21
HALLMARK_MTORC1_SIGNALING	HALLMARK_MTORC1_SIGNALING	HALLMARK_MTORC1_SIGNALING	38	-0.568513	-2.0979	4.57923e-05	0.000763205	0.000546294	247	tags=63%, list=20%, signal=52%	CALR/ACACA/ABCF2/COPS5/ATP2A2/ADD3/ACTR3/CTH/CTSC/ARPC5L/CCNG1/CCT6A/BUB1/ACLY/ATP6V1D/CANX/ALDOA/ACTR2/CD9/ACSL3/CYP51A1/CDKN1A/DDIT4/DAPP1
HALLMARK_MYOGENESIS	HALLMARK_MYOGENESIS	HALLMARK_MYOGENESIS	38	0.595801	1.97463	0.000221377	0.00276721	0.00198074	208	tags=45%, list=17%, signal=38%	ATP2A1/ACTA1/CAMK2B/ACHE/ACTN3/ACTN2/CHRNB1/CACNA1H/CASQ1/CHRNG/ACTC1/CKM/BIN1/ADCY9/APOD/AEBP1/AKT2
HALLMARK_KRAS_SIGNALING_DN	HALLMARK_KRAS_SIGNALING_DN	HALLMARK_KRAS_SIGNALING_DN	32	0.607899	1.96173	0.000479237	0.00479237	0.00343033	226	tags=56%, list=19%, signal=47%	CDH16/CACNA1F/ATP6V1B1/ALOX12B/CALCB/ABCG4/CNTFR/CHRNG/ACTC1/CKM/CAPN9/CLSTN3/C5/CD40LG/CLDN8/ADRA2C/CCDC106/ARHGDIG
HALLMARK_OXIDATIVE_PHOSPHORYLATION	HALLMARK_OXIDATIVE_PHOSPHORYLATION	HALLMARK_OXIDATIVE_PHOSPHORYLATION	25	-0.563554	-1.89146	0.0025606	0.0213383	0.0152738	193	tags=48%, list=16%, signal=41%	BCKDHA/ACO2/ATP6V1H/AIFM1/ATP6V0E1/ATP6V1D/ALDH6A1/ALAS1/ABCB7/AFG3L2/ACADM/ACAT1
HALLMARK_PROTEIN_SECRETION	HALLMARK_PROTEIN_SECRETION	HALLMARK_PROTEIN_SECRETION	39	-0.448562	-1.67905	0.00704192	0.0502994	0.0360038	345	tags=49%, list=28%, signal=36%	ARFGEF1/AP1G1/EGFR/AP3S1/COPB2/AP2B1/COPB1/CTSC/ARFIP1/ATP6V1H/ATP1A1/CLN5/AP3B1/BNIP3/DST/ARCN1/CLTC/CLCN3/ADAM10
HALLMARK_UNFOLDED_PROTEIN_RESPONSE	HALLMARK_UNFOLDED_PROTEIN_RESPONSE	HALLMARK_UNFOLDED_PROTEIN_RESPONSE	40	-0.431589	-1.62811	0.0178772	0.10898	0.0780065	322	tags=45%, list=26%, signal=34%	DCTN1/BAG3/EIF4A1/ALDH18A1/DKC1/EIF4G1/EDEM1/EIF4A3/DDX10/EIF2S1/ERN1/EIF4E/ATF6/CKS1B/DNAJC3/ATP6V0D1/DNAJB9/DDIT4
HALLMARK_REACTIVE_OXYGEN_SPECIES_PATHWAY	HALLMARK_REACTIVE_OXYGEN_SPECIES_PATHWAY	HALLMARK_REACTIVE_OXYGEN_SPECIES_PATHWAY	38	-0.414495	-1.52955	0.0196163	0.10898	0.0780065	406	tags=58%, list=33%, signal=40%	MBP/PRDX6/G6PD/HMOX2/GCLC/MSRA/NDUFA6/PRNP/ATOX1/FTL/PRDX1/GLRX2/NDUFS2/PDLIM1/PFKP/MGST1/CAT/PRDX2/PRDX4/GSR/NQO1/GCLM
HALLMARK_APICAL_JUNCTION	HALLMARK_APICAL_JUNCTION	HALLMARK_APICAL_JUNCTION	39	0.46093	1.52672	0.0341591	0.138966	0.0994701	136	tags=31%, list=11%, signal=28%	AMH/ACTA1/CADM3/ACTN3/ACTN2/ATP1A3/ALOX15B/ADRA1B/ADAM23/ACTC1/ADAMTS5/BMP1
HALLMARK_INFLAMMATORY_RESPONSE	HALLMARK_INFLAMMATORY_RESPONSE	HALLMARK_INFLAMMATORY_RESPONSE	39	-0.403157	-1.50909	0.0351893	0.138966	0.0994701	117	tags=36%, list=10%, signal=34%	ADORA2B/ATP2A2/ATP2B1/ADM/CD55/AQP9/CD14/CCL24/C3AR1/CCL22/CCL7/CDKN1A/CCL20/CD82
HALLMARK_INTERFERON_GAMMA_RESPONSE	HALLMARK_INTERFERON_GAMMA_RESPONSE	HALLMARK_INTERFERON_GAMMA_RESPONSE	39	-0.397956	-1.48962	0.0394036	0.138966	0.0994701	265	tags=38%, list=22%, signal=31%	CMKLR1/CASP3/CXCL9/CASP1/ARL4A/CASP7/BANK1/CD274/CD86/CXCL11/B2M/CCL7/CXCL10/CD38/CDKN1A
HALLMARK_BILE_ACID_METABOLISM	HALLMARK_BILE_ACID_METABOLISM	HALLMARK_BILE_ACID_METABOLISM	38	0.460652	1.52672	0.0399386	0.138966	0.0994701	163	tags=32%, list=13%, signal=28%	ALDH8A1/CYP46A1/ABCG4/ABCA5/CYP8B1/ABCA9/ABCA2/AGXT/ABCG8/ALDH1A1/DIO1/ABCD1
HALLMARK_APICAL_SURFACE	HALLMARK_APICAL_SURFACE	HALLMARK_APICAL_SURFACE	38	0.456577	1.51321	0.0414747	0.138966	0.0994701	138	tags=24%, list=11%, signal=22%	PKHD1/CD160/GHRL/SLC34A3/CROCC/MDGA1/GSTM3/SLC2A4/RTN4RL1
HALLMARK_PEROXISOME	HALLMARK_PEROXISOME	HALLMARK_PEROXISOME	38	0.449483	1.4897	0.0430108	0.138966	0.0994701	245	tags=34%, list=20%, signal=28%	ALB/ABCC5/CACNA1B/ABCC8/CEL/CRABP2/DLG4/ALDH1A1/DIO1/ABCD1/ECH1/ACSL5/CTBP1
HALLMARK_MYC_TARGETS_V2	HALLMARK_MYC_TARGETS_V2	HALLMARK_MYC_TARGETS_V2	39	-0.392415	-1.46888	0.044469	0.138966	0.0994701	434	tags=54%, list=36%, signal=36%	PLK4/FARSA/BYSL/NPM1/NIP7/HSPE1/GRWD1/CDK4/IPO4/DDX18/PRMT3/HSPD1/PLK1/NOLC1/PES1/NDUFAF4/MYC/MCM4/AIMP2/HK2/DCTPP1
HALLMARK_EPITHELIAL_MESENCHYMAL_TRANSITION	HALLMARK_EPITHELIAL_MESENCHYMAL_TRANSITION	HALLMARK_EPITHELIAL_MESENCHYMAL_TRANSITION	37	0.401923	1.33147	0.112308	0.312012	0.223335	292	tags=43%, list=24%, signal=34%	COL7A1/COMP/COL6A2/COL8A2/BMP1/COL16A1/COL4A2/ABI3BP/CDH6/APLP1/BGN/COL5A1/COL4A1/COL5A3/ADAM12/CAP2
HALLMARK_WNT_BETA_CATENIN_SIGNALING	HALLMARK_WNT_BETA_CATENIN_SIGNALING	HALLMARK_WNT_BETA_CATENIN_SIGNALING	40	0.394982	1.31923	0.119195	0.312012	0.223335	354	tags=50%, list=29%, signal=37%	KAT2A/DKK4/DLL1/WNT1/NOTCH4/JAG2/NKD1/HDAC11/PPARD/HEY2/NCSTN/CSNK1E/DVL2/NOTCH1/HDAC5/LEF1/AXIN1/AXIN2/NUMB/FZD8
HALLMARK_KRAS_SIGNALING_UP	HALLMARK_KRAS_SIGNALING_UP	HALLMARK_KRAS_SIGNALING_UP	33	-0.365335	-1.29117	0.126801	0.312012	0.223335	90	tags=30%, list=7%, signal=29%	AMMECR1/ANKH/CAB39L/ALDH1A3/CA2/C3AR1/AKAP12/AVL9/ADAMDEC1/CCL20
HALLMARK_XENOBIOTIC_METABOLISM	HALLMARK_XENOBIOTIC_METABOLISM	HALLMARK_XENOBIOTIC_METABOLISM	37	-0.346174	-1.26942	0.130682	0.312012	0.223335	394	tags=49%, list=32%, signal=34%	ASL/ACOX1/ALDH9A1/ADH1C/ATP2A2/ACOX3/ARPP19/ACP1/ACSM1/CAT/AQP9/ACO2/CBR1/AKR1C3/CA2/ALAS1/ADH5/AKR1C2
HALLMARK_PANCREAS_BETA_CELLS	HALLMARK_PANCREAS_BETA_CELLS	HALLMARK_PANCREAS_BETA_CELLS	30	0.40979	1.30274	0.131045	0.312012	0.223335	104	tags=27%, list=9%, signal=25%	SST/PCSK2/PKLR/HNF1A/ABCC8/GCK/PDX1/PCSK1
HALLMARK_HEDGEHOG_SIGNALING	HALLMARK_HEDGEHOG_SIGNALING	HALLMARK_HEDGEHOG_SIGNALING	34	0.377903	1.2282	0.183515	0.417079	0.298541	248	tags=35%, list=20%, signal=29%	L1CAM/ACHE/CNTFR/GLI1/OPHN1/VEGFA/ETS2/HEY2/CRMP1/SLIT1/SCG2/CDK5R1
HALLMARK_HEME_METABOLISM	HALLMARK_HEME_METABOLISM	HALLMARK_HEME_METABOLISM	37	-0.324838	-1.19118	0.204545	0.444664	0.318286	269	tags=32%, list=22%, signal=26%	BLVRA/ARHGEF12/ATG4A/ALAS2/CAT/BNIP3L/BMP2K/ALDH1L1/AQP3/CA2/ALDH6A1/CAST
HALLMARK_ADIPOGENESIS	HALLMARK_ADIPOGENESIS	HALLMARK_ADIPOGENESIS	34	-0.327502	-1.17956	0.21727	0.452646	0.323999	385	tags=38%, list=32%, signal=27%	ACOX1/BCL2L13/CD36/ACAA2/ARAF/ARL4A/CAT/BCKDHA/ACO2/AIFM1/ACLY/ALDOA/ACADM
HALLMARK_IL2_STAT5_SIGNALING	HALLMARK_IL2_STAT5_SIGNALING	HALLMARK_IL2_STAT5_SIGNALING	40	0.349646	1.16781	0.23065	0.459162	0.328663	100	tags=10%, list=8%, signal=9%	AGER/CAPN3/CDKN1C/COL6A1
HALLMARK_APOPTOSIS	HALLMARK_APOPTOSIS	HALLMARK_APOPTOSIS	40	-0.305601	-1.15283	0.238764	0.459162	0.328663	300	tags=35%, list=25%, signal=27%	APP/BTG3/CCND1/CASP3/ANKH/CASP1/BCL10/CASP7/BNIP3L/CD44/CD14/CCNA1/CD38/ANXA1
HALLMARK_CHOLESTEROL_HOMEOSTASIS	HALLMARK_CHOLESTEROL_HOMEOSTASIS	HALLMARK_CHOLESTEROL_HOMEOSTASIS	40	-0.302007	-1.13928	0.261236	0.48377	0.346278	290	tags=38%, list=24%, signal=30%	ACTG1/ANXA5/ALDOC/ALCAM/FDPS/DHCR7/ADH4/ACAT2/ETHE1/CD9/FDFT1/HMGCS1/CYP51A1/FADS2/CTNNB1
HALLMARK_ANGIOGENESIS	HALLMARK_ANGIOGENESIS	HALLMARK_ANGIOGENESIS	36	0.341875	1.11985	0.302469	0.540123	0.386615	169	tags=28%, list=14%, signal=25%	PRG2/VTN/MSX1/PDGFA/VEGFA/SLCO2A1/PGLYRP1/JAG2/VCAN/TIMP1
HALLMARK_PI3K_AKT_MTOR_SIGNALING	HALLMARK_PI3K_AKT_MTOR_SIGNALING	HALLMARK_PI3K_AKT_MTOR_SIGNALING	37	-0.298062	-1.093	0.332386	0.57308	0.410205	337	tags=41%, list=28%, signal=30%	CDK4/EGFR/GRB2/CFL1/ATF1/CDKN1B/ACTR3/GSK3B/CAB39L/CAB39/ACTR2/EIF4E/CLTC/CDKN1A/DAPP1
HALLMARK_IL6_JAK_STAT3_SIGNALING	HALLMARK_IL6_JAK_STAT3_SIGNALING	HALLMARK_IL6_JAK_STAT3_SIGNALING	38	-0.279874	-1.03278	0.413105	0.682218	0.488325	274	tags=34%, list=22%, signal=27%	CCR1/IL13RA1/CSF1/CXCL9/FAS/CD44/HMOX1/CD14/CD9/CXCL11/CCL7/CXCL10/CD38
HALLMARK_TNFA_SIGNALING_VIA_NFKB	HALLMARK_TNFA_SIGNALING_VIA_NFKB	HALLMARK_TNFA_SIGNALING_VIA_NFKB	38	-0.278184	-1.02654	0.42735	0.682218	0.488325	309	tags=37%, list=25%, signal=28%	BCL2A1/BTG3/ATP2B1/CCL4/AREG/CSF1/CCND1/CD44/B4GALT5/CD80/CXCL11/CXCL10/CDKN1A/CCL20
HALLMARK_ESTROGEN_RESPONSE_LATE	HALLMARK_ESTROGEN_RESPONSE_LATE	HALLMARK_ESTROGEN_RESPONSE_LATE	39	-0.274275	-1.02666	0.43662	0.682218	0.488325	184	tags=38%, list=15%, signal=34%	CDH1/ADD3/BTG3/AREG/CCND1/AMFR/CD44/CHPT1/BAG1/ARL3/CA2/CD9/CCNA1/AGR2/ABHD2
HALLMARK_G2M_CHECKPOINT	HALLMARK_G2M_CHECKPOINT	HALLMARK_G2M_CHECKPOINT	40	-0.265372	-1.00108	0.457865	0.687489	0.492097	343	tags=30%, list=28%, signal=22%	CDC45/CDK4/CHEK1/CDKN1B/CCND1/BUB1/CDKN3/BRCA2/CCNA2/AMD1/CCNB2/CKS1B
HALLMARK_MITOTIC_SPINDLE	HALLMARK_MITOTIC_SPINDLE	HALLMARK_MITOTIC_SPINDLE	40	0.3003	1.003	0.467492	0.687489	0.492097	203	tags=22%, list=17%, signal=19%	ARHGAP4/ARHGAP27/ARAP3/BIN1/ATG4B/ARHGEF11/ARHGEF7/ABL1/ARHGAP10
HALLMARK_ESTROGEN_RESPONSE_EARLY	HALLMARK_ESTROGEN_RESPONSE_EARLY	HALLMARK_ESTROGEN_RESPONSE_EARLY	38	-0.265185	-0.978574	0.481481	0.687831	0.492342	184	tags=24%, list=15%, signal=21%	AMFR/CANT1/CD44/CHPT1/BAG1/ARL3/AQP3/AR/ABHD2
HALLMARK_SPERMATOGENESIS	HALLMARK_SPERMATOGENESIS	HALLMARK_SPERMATOGENESIS	30	-0.274921	-0.954291	0.534626	0.742536	0.5315	209	tags=30%, list=17%, signal=25%	ARL4A/BRAF/BUB1/CDKN3/DPEP3/CCNB2/CHRM4/CCNA1/CLGN
HALLMARK_E2F_TARGETS	HALLMARK_E2F_TARGETS	HALLMARK_E2F_TARGETS	37	-0.252712	-0.926698	0.568182	0.767813	0.549593	462	tags=38%, list=38%, signal=24%	CTCF/BARD1/CDK1/CKS2/CSE1L/BUB1B/CDK4/CHEK1/CDKN1B/CDKN3/BRCA2/CCNB2/CKS1B/CDKN1A
HALLMARK_UV_RESPONSE_UP	HALLMARK_UV_RESPONSE_UP	HALLMARK_UV_RESPONSE_UP	38	-0.240444	-0.887277	0.641026	0.815891	0.584007	175	tags=18%, list=14%, signal=16%	CDC5L/ALDOA/AMD1/C4BPB/AQP3/CA2/ALAS1
HALLMARK_HYPOXIA	HALLMARK_HYPOXIA	HALLMARK_HYPOXIA	32	-0.250372	-0.883928	0.645714	0.815891	0.584007	266	tags=28%, list=22%, signal=23%	CDKN1B/ADM/ALDOC/BNIP3L/ALDOA/CITED2/ANXA2/AKAP12/CDKN1A
HALLMARK_COAGULATION	HALLMARK_COAGULATION	HALLMARK_COAGULATION	35	0.268473	0.876583	0.652713	0.815891	0.584007	238	tags=29%, list=20%, signal=24%	COMP/C8G/CFI/CFB/CPN1/BMP1/ACOX2/CPB2/CLU/CAPN5
HALLMARK_DNA_REPAIR	HALLMARK_DNA_REPAIR	HALLMARK_DNA_REPAIR	37	0.248151	0.82206	0.735385	0.896811	0.641928	58	tags=8%, list=5%, signal=8%	CDA/ADCY6/BCAM
HALLMARK_NOTCH_SIGNALING	HALLMARK_NOTCH_SIGNALING	HALLMARK_NOTCH_SIGNALING	32	0.235255	0.759185	0.812883	0.948657	0.679039	281	tags=31%, list=23%, signal=25%	KAT2A/DLL1/ST3GAL6/DTX1/PPARD/PRKCA/NOTCH1/NOTCH3/PSENEN/WNT5A
HALLMARK_ALLOGRAFT_REJECTION	HALLMARK_ALLOGRAFT_REJECTION	HALLMARK_ALLOGRAFT_REJECTION	38	-0.209086	-0.771562	0.840456	0.948657	0.679039	59	tags=11%, list=5%, signal=10%	B2M/CCL22/CCL7/CCL13
HALLMARK_INTERFERON_ALPHA_RESPONSE	HALLMARK_INTERFERON_ALPHA_RESPONSE	HALLMARK_INTERFERON_ALPHA_RESPONSE	38	0.219506	0.727499	0.861751	0.948657	0.679039	312	tags=32%, list=26%, signal=24%	DHX58/IFI27/IFI44L/IFITM1/IFI44/IFITM2/IFITM3/IFI35/IL4R/IL15/C1S/GMPR
HALLMARK_COMPLEMENT	HALLMARK_COMPLEMENT	HALLMARK_COMPLEMENT	38	0.217768	0.721738	0.869432	0.948657	0.679039	182	tags=21%, list=15%, signal=18%	CDA/ACTN2/CASP10/ADRA2B/APOBEC3F/CD40LG/CCL5/APOBEC3G
HALLMARK_FATTY_ACID_METABOLISM	HALLMARK_FATTY_ACID_METABOLISM	HALLMARK_FATTY_ACID_METABOLISM	37	-0.20635	-0.756687	0.880682	0.948657	0.679039	393	tags=43%, list=32%, signal=30%	APEX1/ACOX1/ALDH9A1/ADH1C/AUH/ACAA2/ADSL/BLVRA/BCKDHB/ACO2/ACAT2/ALDOA/CBR1/CA2/BMPR1B/ACADM
HALLMARK_UV_RESPONSE_DN	HALLMARK_UV_RESPONSE_DN	HALLMARK_UV_RESPONSE_DN	38	-0.200071	-0.738296	0.891738	0.948657	0.679039	428	tags=37%, list=35%, signal=25%	DAB2/BMPR1A/CELF2/ATP2B4/ADORA2B/ADD3/ATP2B1/COL1A2/CDKN1B/COL3A1/AGGF1/BCKDHB/CITED2/ANXA2
HALLMARK_GLYCOLYSIS	HALLMARK_GLYCOLYSIS	HALLMARK_GLYCOLYSIS	39	0.209304	0.693271	0.911901	0.949897	0.679926	314	tags=26%, list=26%, signal=20%	B3GAT1/CACNA1H/ARTN/ANKZF1/CHST12/CAPN5/CHST1/B3GAT3/ALDOB/AGRN
HALLMARK_P53_PATHWAY	HALLMARK_P53_PATHWAY	HALLMARK_P53_PATHWAY	38	0.160212	0.530984	0.995392	1	0.715789	161	tags=11%, list=13%, signal=9%	ABCC5/ALOX15B/ACVR1B/CSRNP2
HALLMARK_TGF_BETA_SIGNALING	HALLMARK_TGF_BETA_SIGNALING	HALLMARK_TGF_BETA_SIGNALING	40	-0.130884	-0.493739	1	1	0.715789	407	tags=35%, list=33%, signal=24%	BMPR2/BMPR1A/LEFTY2/APC/BCAR3/RAB31/ID3/PPM1A/CDH1/SMAD1/ACVR1/KLF10/RHOA/CTNNB1
